# Supplementary material for: 2,5-Bis{[(−)-(S)-1-(4-bromo­phen­yl)eth­yl]imino­meth­yl}thio­phene
Source: Acta Crystallogr Sect E Struct Rep Online. 2014 Feb 22;70(Pt 3):o345. doi: 10.1107/S1600536814003651 (PMC3998402; doi:10.1107/S1600536814003651)
Supplement: Supplementary file 1 [file e-70-0o345-sup1.cif]

##############################################################################
#                                                                            #
# This CIF contains the data in a paper accepted for publication in          #
# Acta Crystallographica Section E. It conforms to the requirements of       #
# Notes for Authors for Acta Crystallographica Section E, and has been       #
# peer reviewed under the auspices of the IUCr Commission on Journals.       #
#                                                                            #
# Full details of the Crystallographic Information File format               #
# are given in the paper "The Crystallographic Information File (CIF):       #
# a New Standard Archive File for Crystallography" by S. R. Hall, F. H.      #
# Allen and I. D. Brown [Acta Cryst. (1991), A47, 655-685].                  #
#                                                                            #
# The current version of the core CIF dictionary is obtainable from          #
# ftp://ftp.iucr.org/pub/cif_core.dic.                                       #
#                                                                            #
# Software is freely available for graphical display of the structure(s)     #
# in this CIF. For information consult the CIF software page                 #
# http://www.iucr.org/resources/cif/software.                                #
#                                                                            #
# This file may be used for bona fide research purposes within the           #
# scientific community so long as proper attribution is given to the journal # 
# article from which it was obtained.                                        #
#                                                                            #
##############################################################################
data_global
_audit_creation_method     'WinGX routine CIF_UPDATE'
_audit_conform_dict_name     cif_core.dic
_audit_conform_dict_version     2.4.3
_journal_data_validation_number     ?
_journal_date_recd_electronic     2014-02-07
_journal_date_accepted     2014-02-18
_journal_name_full     'Acta Crystallographica, Section E'
_journal_year     2014
_journal_volume     70
_journal_issue      3
_journal_page_first     o345
_journal_page_last     o345
_journal_paper_category     QO
_journal_paper_doi     10.1107/S1600536814003651
_journal_coeditor_code     IS5340
_publ_contact_author_name     'Mendoza, Angel'
_publ_contact_author_address
;
Unidad de An\'alisis Instrumental
Edificio 103E, Ciudad Universitaria
Intituto de Ciencias, BUAP
;
_publ_contact_author_email     'angel.mendoza@correo.buap.mx'
_publ_contact_author_phone     '+52 222 229 55 00 ext 7297'
_publ_section_title
;
2,5-Bis{[(--)-(<i>S</i>)-1-(4-bromophenyl)ethyl]iminomethyl}thiophene
;
loop_
    _publ_author_name
    _publ_author_address
    'Mendoza, Angel'
;
Centro de Qu\'imica
Instituto de Ciencias
Benem\'erita Universidad Aut\'onoma de Puebla
72570 Puebla, Puebla
Mexico
;
    'Sylvain Bern\`es'
;
DEP, Facultad de Ciencias Qu\'imicas, UANL, Guerrero y Progreso S/N,
Col. Trevi\~no 64570 Monterrey, NL
Mexico
;
    'Hern\'andez-T\'ellez, Guadalupe'
;
Laboratorio de S\'intesis de Complejos, Facultad de Ciencias Qu\'imicas,
Benem\'erita Universidad Aut\'onoma de Puebla, PO Box 1067, 72001 Puebla, Puebla
Mexico
;
    'Portillo-Moreno, Oscar'
;
Laboratorio de S\'intesis de Complejos, Facultad de Ciencias Qu\'imicas,
Benem\'erita Universidad Aut\'onoma de Puebla, PO Box 1067, 72001 Puebla, Puebla
Mexico
;
    'Guti\'errez, Ren\'e'
;
Laboratorio de S\'intesis de Complejos, Facultad de Ciencias Qu\'imicas,
Benem\'erita Universidad Aut\'onoma de Puebla, PO Box 1067, 72001 Puebla, Puebla
Mexico
;
_publ_section_synopsis     .
data_I
_database_code_depnum_ccdc_archive 'CCDC 987496'
_audit_creation_method     'WinGX routine CIF_UPDATE'
_chemical_name_systematic
;
2,5-Bis{[(--)-(<i>S</i>)-1-(4-bromophenyl)ethyl]iminomethyl}thiophene
;
_chemical_formula_moiety     'C22 H20 Br2 N2 S'
_chemical_formula_sum     'C22 H20 Br2 N2 S'
_chemical_formula_iupac     'C22 H20 Br2 N2 S'
_chemical_formula_weight     504.27
_chemical_melting_point     420
_symmetry_cell_setting     monoclinic
_symmetry_space_group_name_H-M     'C 2'
_symmetry_space_group_name_Hall     'C 2y'
loop_
    _space_group_symop_operation_xyz
    'x, y, z'
    '-x, y, -z'
    'x+1/2, y+1/2, z'
    '-x+1/2, y+1/2, -z'
_cell_length_a     24.5329(15)
_cell_length_b     5.9762(5)
_cell_length_c     7.5944(5)
_cell_angle_alpha     90
_cell_angle_beta     98.536(6)
_cell_angle_gamma     90
_cell_volume     1101.11(14)
_cell_formula_units_Z     2
_cell_measurement_reflns_used     1609
_cell_measurement_theta_min     4.35
_cell_measurement_theta_max     25.231
_cell_measurement_temperature     298(2)
_cell_special_details     ?
_exptl_crystal_description     prism
_exptl_crystal_colour     colourless
_exptl_crystal_size_max     0.5241
_exptl_crystal_size_mid     0.1542
_exptl_crystal_size_min     0.0614
_exptl_crystal_density_diffrn     1.521
_exptl_crystal_F_000     504
_exptl_absorpt_coefficient_mu     3.785
_exptl_absorpt_correction_type     numerical
_exptl_absorpt_process_details
;
(CrysAlis PRO; Agilent, 2013)
;
_exptl_absorpt_correction_T_min     0.400
_exptl_absorpt_correction_T_max     0.815
_exptl_special_details     ?
_diffrn_ambient_temperature     298(2)
_diffrn_radiation_type     MoK\a
_diffrn_radiation_wavelength     0.71073
_diffrn_radiation_monochromator     graphite
_diffrn_measurement_device_type     'Agilent Xcalibur (Atlas, Gemini)'
_diffrn_measurement_method     '\w scans'
_diffrn_detector_area_resol_mean     10.5564
_diffrn_reflns_number     6101
_diffrn_reflns_av_R_equivalents     0.0352
_diffrn_reflns_theta_min     2.971
_diffrn_reflns_theta_max     26.046
_diffrn_reflns_theta_full     25.242
_diffrn_measured_fraction_theta_max     0.997
_diffrn_measured_fraction_theta_full     0.996
_diffrn_reflns_limit_h_min     -30
_diffrn_reflns_limit_h_max     30
_diffrn_reflns_limit_k_min     -7
_diffrn_reflns_limit_k_max     7
_diffrn_reflns_limit_l_min     -9
_diffrn_reflns_limit_l_max     9
_refine_special_details     ?
_reflns_number_total     2107
_reflns_number_gt     1630
_reflns_threshold_expression     I>2\s(I)
_refine_ls_structure_factor_coef     Fsqd
_refine_ls_matrix_type     full
_refine_ls_R_factor_all     0.0556
_refine_ls_R_factor_gt     0.0364
_refine_ls_wR_factor_ref     0.072
_refine_ls_goodness_of_fit_ref     1.034
_refine_ls_restrained_S_all     1.034
_refine_ls_number_reflns     2107
_refine_ls_number_parameters     124
_refine_ls_number_restraints     1
_refine_ls_number_constraints     0
_refine_ls_hydrogen_treatment     constr
_refine_ls_weighting_scheme     calc
_refine_ls_weighting_details
;
 w=1/[\s^2^(Fo^2^)+(0.0288P)^2^+0.0296P]
 where P=(Fo^2^+2Fc^2^)/3
;
_atom_sites_solution_hydrogens     geom
_refine_ls_shift/su_max     0
_refine_ls_shift/su_mean     0
_refine_diff_density_max     0.201
_refine_diff_density_min     -0.348
_refine_ls_extinction_method     none
_refine_ls_abs_structure_details
;
Flack (1983), 914 Friedel pairs
;
_refine_ls_abs_structure_Flack     0.011(8)
loop_
    _atom_type_symbol
    _atom_type_description
    _atom_type_scat_dispersion_real
    _atom_type_scat_dispersion_imag
    _atom_type_scat_source
    C C 0.0033 0.0016 'International Tables Vol C Tables 4.2.6.8 and 6.1.1.4'
    H H 0 0 'International Tables Vol C Tables 4.2.6.8 and 6.1.1.4'
    Br Br -0.2901 2.4595 'International Tables Vol C Tables 4.2.6.8 and 6.1.1.4'
    N N 0.0061 0.0033 'International Tables Vol C Tables 4.2.6.8 and 6.1.1.4'
    S S 0.1246 0.1234 'International Tables Vol C Tables 4.2.6.8 and 6.1.1.4'
_computing_data_collection
;
CrysAlis PRO (Agilent, 2013)
;
_computing_cell_refinement
;
CrysAlis PRO (Agilent, 2013)
;
_computing_data_reduction
;
CrysAlis RED (Agilent, 2013)
;
_computing_structure_solution
;
SHELXS-2013 (Sheldrick, 2008)
;
_computing_structure_refinement
;
SHELXL-2013 (Sheldrick, 2008)
;
_computing_molecular_graphics
;
ORTEP-3 for Windows (Farrugia, 2012)
;
_computing_publication_material
;
WinGX (Farrugia, 2012)
;
loop_
    _atom_site_type_symbol
    _atom_site_label
    _atom_site_fract_x
    _atom_site_fract_y
    _atom_site_fract_z
    _atom_site_U_iso_or_equiv
    _atom_site_adp_type
    _atom_site_calc_flag
    _atom_site_occupancy
    _atom_site_disorder_assembly
    _atom_site_disorder_group
    Br Br1 0.15628(2) 0.49000(18) 0.61658(7) 0.1112(4) Uani d 1 . .
    S S1 0.5 0.2196(2) 0.5 0.0472(4) Uani d 1 . .
    C C9 0.47486(16) 0.0181(7) 0.6292(5) 0.0427(10) Uani d 1 . .
    C C11 0.4216(2) 0.4840(10) 1.0744(5) 0.0657(13) Uani d 1 . .
    H H11A 0.4194 0.6248 1.0129 0.099 Uiso calc 1 . .
    H H11B 0.4595 0.4499 1.1175 0.099 Uiso calc 1 . .
    H H11C 0.4013 0.4929 1.173 0.099 Uiso calc 1 . .
    C C4 0.2306(2) 0.4327(11) 0.7169(6) 0.0639(15) Uani d 1 . .
    C C1 0.33894(18) 0.3489(7) 0.8651(5) 0.0441(11) Uani d 1 . .
    C C6 0.3243(2) 0.5418(9) 0.7670(6) 0.0569(13) Uani d 1 . .
    H H6 0.3514 0.6457 0.7513 0.068 Uiso calc 1 . .
    N N1 0.43094(15) 0.2748(6) 0.8052(5) 0.0452(9) Uani d 1 . .
    C C5 0.2703(2) 0.5823(9) 0.6921(7) 0.0674(16) Uani d 1 . .
    H H5 0.2613 0.711 0.6253 0.081 Uiso calc 1 . .
    C C2 0.2971(2) 0.1997(9) 0.8837(6) 0.0603(13) Uani d 1 . .
    H H2 0.3056 0.0688 0.9482 0.072 Uiso calc 1 . .
    C C3 0.2431(2) 0.2389(11) 0.8092(7) 0.0690(14) Uani d 1 . .
    H H3 0.2157 0.135 0.8218 0.083 Uiso calc 1 . .
    C C7 0.3974(2) 0.3024(8) 0.9485(5) 0.0501(12) Uani d 1 . .
    H H7 0.398 0.1616 1.0149 0.06 Uiso calc 1 . .
    C C8 0.44434(18) 0.0769(7) 0.7709(6) 0.0469(12) Uani d 1 . .
    H H8 0.4339 -0.038 0.8414 0.056 Uiso calc 1 . .
    C C10 0.4853(2) -0.1907(8) 0.5728(7) 0.0540(13) Uani d 1 . .
    H H10 0.4743 -0.3205 0.625 0.065 Uiso calc 1 . .
loop_
    _atom_site_aniso_label
    _atom_site_aniso_U_11
    _atom_site_aniso_U_22
    _atom_site_aniso_U_33
    _atom_site_aniso_U_12
    _atom_site_aniso_U_13
    _atom_site_aniso_U_23
    Br1 0.0529(4) 0.2036(8) 0.0729(4) 0.0279(5) -0.0044(3) -0.0229(5)
    S1 0.0553(11) 0.0347(8) 0.0547(10) 0 0.0179(8) 0
    C9 0.043(2) 0.038(2) 0.047(2) 0.001(2) 0.0052(18) 0.005(2)
    C11 0.058(3) 0.085(3) 0.053(2) 0.009(3) 0.005(2) -0.003(3)
    C4 0.044(3) 0.106(5) 0.042(2) 0.005(3) 0.006(2) -0.009(3)
    C1 0.044(3) 0.053(3) 0.037(2) 0.001(2) 0.012(2) 0.002(2)
    C6 0.052(3) 0.062(3) 0.056(3) -0.002(3) 0.007(2) 0.016(3)
    N1 0.042(2) 0.052(2) 0.0439(19) 0.0014(17) 0.0134(17) 0.0053(16)
    C5 0.063(4) 0.084(4) 0.053(3) 0.010(3) 0.003(3) 0.014(3)
    C2 0.064(4) 0.067(3) 0.053(3) -0.002(3) 0.017(2) 0.011(3)
    C3 0.051(3) 0.094(4) 0.065(3) -0.019(3) 0.017(3) -0.005(3)
    C7 0.051(3) 0.060(3) 0.043(2) 0.006(2) 0.017(2) 0.011(2)
    C8 0.039(3) 0.051(3) 0.051(3) 0.000(2) 0.008(2) 0.013(2)
    C10 0.057(3) 0.035(2) 0.073(3) -0.001(2) 0.017(3) 0.005(2)
_geom_special_details
;
All e.s.d.'s (except the e.s.d. in the dihedral angle between two l.s. planes)
are estimated using the full covariance matrix. The cell e.s.d.'s are taken
into account individually in the estimation of e.s.d.'s in distances, angles
and torsion angles; correlations between e.s.d.'s in cell parameters are only
used when they are defined by crystal symmetry. An approximate (isotropic)
treatment of cell e.s.d.'s is used for estimating e.s.d.'s involving l.s.
planes.
;
loop_
    _geom_bond_atom_site_label_1
    _geom_bond_atom_site_label_2
    _geom_bond_site_symmetry_2
    _geom_bond_distance
    _geom_bond_publ_flag
    Br1 C4 . 1.899(5) ?
    S1 C9 2_656 1.724(4) ?
    S1 C9 . 1.724(4) ?
    C9 C8 . 1.442(6) ?
    C9 C10 . 1.356(6) ?
    C11 H11A . 0.96 ?
    C11 H11B . 0.96 ?
    C11 H11C . 0.96 ?
    C11 C7 . 1.509(7) ?
    C4 C5 . 1.356(7) ?
    C4 C3 . 1.365(7) ?
    C1 C6 . 1.391(6) ?
    C1 C2 . 1.383(7) ?
    C1 C7 . 1.505(6) ?
    C6 H6 . 0.93 ?
    C6 C5 . 1.383(7) ?
    N1 C7 . 1.468(5) ?
    N1 C8 . 1.265(5) ?
    C5 H5 . 0.93 ?
    C2 H2 . 0.93 ?
    C2 C3 . 1.382(7) ?
    C3 H3 . 0.93 ?
    C7 H7 . 0.98 ?
    C8 H8 . 0.93 ?
    C10 C10 2_656 1.405(10) ?
    C10 H10 . 0.93 ?
loop_
    _geom_angle_atom_site_label_1
    _geom_angle_atom_site_label_2
    _geom_angle_atom_site_label_3
    _geom_angle_site_symmetry_1
    _geom_angle_site_symmetry_3
    _geom_angle
    _geom_angle_publ_flag
    C9 S1 C9 . 2_656 91.4(3) ?
    C8 C9 S1 . . 121.6(3) ?
    C10 C9 S1 . . 111.2(3) ?
    C10 C9 C8 . . 127.1(4) ?
    H11A C11 H11B . . 109.5 ?
    H11A C11 H11C . . 109.5 ?
    H11B C11 H11C . . 109.5 ?
    C7 C11 H11A . . 109.5 ?
    C7 C11 H11B . . 109.5 ?
    C7 C11 H11C . . 109.5 ?
    C5 C4 Br1 . . 119.5(4) ?
    C5 C4 C3 . . 121.3(5) ?
    C3 C4 Br1 . . 119.2(4) ?
    C6 C1 C7 . . 122.2(4) ?
    C2 C1 C6 . . 116.9(4) ?
    C2 C1 C7 . . 120.9(4) ?
    C1 C6 H6 . . 119.3 ?
    C5 C6 C1 . . 121.3(5) ?
    C5 C6 H6 . . 119.3 ?
    C8 N1 C7 . . 116.7(3) ?
    C4 C5 C6 . . 119.5(5) ?
    C4 C5 H5 . . 120.3 ?
    C6 C5 H5 . . 120.3 ?
    C1 C2 H2 . . 119 ?
    C3 C2 C1 . . 122.0(5) ?
    C3 C2 H2 . . 119 ?
    C4 C3 C2 . . 118.9(5) ?
    C4 C3 H3 . . 120.6 ?
    C2 C3 H3 . . 120.6 ?
    C11 C7 H7 . . 108.5 ?
    C1 C7 C11 . . 113.2(4) ?
    C1 C7 H7 . . 108.5 ?
    N1 C7 C11 . . 109.9(4) ?
    N1 C7 C1 . . 108.2(3) ?
    N1 C7 H7 . . 108.5 ?
    C9 C8 H8 . . 117.9 ?
    N1 C8 C9 . . 124.1(4) ?
    N1 C8 H8 . . 117.9 ?
    C9 C10 C10 . 2_656 113.1(3) ?
    C9 C10 H10 . . 123.5 ?
    C10 C10 H10 2_656 . 123.5 ?
loop_
    _geom_torsion_atom_site_label_1
    _geom_torsion_atom_site_label_2
    _geom_torsion_atom_site_label_3
    _geom_torsion_atom_site_label_4
    _geom_torsion_site_symmetry_1
    _geom_torsion_site_symmetry_2
    _geom_torsion_site_symmetry_3
    _geom_torsion_site_symmetry_4
    _geom_torsion
    _geom_torsion_publ_flag
    Br1 C4 C5 C6 . . . . 179.2(4) ?
    Br1 C4 C3 C2 . . . . -179.2(4) ?
    S1 C9 C8 N1 . . . . 4.2(6) ?
    S1 C9 C10 C10 . . . 2_656 1.2(7) ?
    C9 S1 C9 C8 2_656 . . . -177.3(4) ?
    C9 S1 C9 C10 2_656 . . . -0.4(3) ?
    C1 C6 C5 C4 . . . . 1.0(7) ?
    C1 C2 C3 C4 . . . . -1.0(7) ?
    C6 C1 C2 C3 . . . . -0.2(7) ?
    C6 C1 C7 C11 . . . . 57.3(5) ?
    C6 C1 C7 N1 . . . . -64.8(5) ?
    C5 C4 C3 C2 . . . . 2.3(7) ?
    C2 C1 C6 C5 . . . . 0.2(7) ?
    C2 C1 C7 C11 . . . . -122.6(5) ?
    C2 C1 C7 N1 . . . . 115.3(4) ?
    C3 C4 C5 C6 . . . . -2.3(8) ?
    C7 C1 C6 C5 . . . . -179.6(4) ?
    C7 C1 C2 C3 . . . . 179.7(4) ?
    C7 N1 C8 C9 . . . . 176.9(4) ?
    C8 C9 C10 C10 . . . 2_656 177.9(5) ?
    C8 N1 C7 C11 . . . . 131.9(4) ?
    C8 N1 C7 C1 . . . . -104.0(4) ?
    C10 C9 C8 N1 . . . . -172.2(5) ?
_shelx_hkl_file
;
   0  -6  -1 1140.50 527.826   7
   0  -6   1 796.341 438.138   5
   0  -6  -2 791.912 387.279   7
   0  -6   2 179.546 440.506   5
   0  -6   3 881.311 502.160   5
   0  -6  -3 703.510 431.234   7
   0  -6  -4 1370.16 466.852   7
   0  -6   4 2137.48 740.275   5
   0  -6  -5 1231.87 467.466   7
   0  -6   5 897.896 542.878   5
   0  -4   0 27268.4 1387.76   7
   0  -4   0 25332.1 1488.41   5
   0  -4   1 6358.27 743.804   5
   0  -4  -1 5621.23 633.513   7
   0  -4   1 8084.09 779.339   7
   0  -4  -2 3023.22 474.181   7
   0  -4   2 2642.88 527.072   5
   0  -4  -3 570.061 224.718   7
   0  -4  -3 671.740 377.119   6
   0  -4  -4 357.015 225.177   7
   0  -4   4 505.800 210.164   1
   0  -4   5 3080.52 445.657   1
   0  -4  -5 2774.70 424.851   7
   0  -4  -6 725.083 271.427   7
   0  -2   0 41019.4 1227.77   7
   0  -2   1 44102.6 1319.64   7
   0  -2  -1 44313.9 1229.12   7
   0  -2   1 41996.9 1249.32   4
   0  -2  -1 44354.6 1551.87   6
   0  -2   2 11778.2 581.356   4
   0  -2  -2 12002.6 802.572   6
   0  -2  -2 10551.3 553.782   7
   0  -2   2 12214.2 615.299   1
   0  -2  -3 89462.5 1852.17   7
   0  -2  -3 86575.8 2532.15   6
   0  -2   3 87416.7 2284.60   1
   0  -2   3 90902.5 1800.74   4
   0  -2  -4 38113.7 1209.92   2
   0  -2  -4 38672.2 1069.53   7
   0  -2   4 39003.0 1554.03   6
   0  -2   4 41807.5 1545.40   1
   0  -2  -4 41282.5 1799.61   6
   0  -2   5 10850.9 829.212   1
   0  -2   5 11259.1 918.123   6
   0  -2  -5 11232.3 527.872   7
   0  -2  -5 10969.5 725.606   2
   0  -2   6 6228.19 680.856   1
   0  -2   6 7570.00 837.024   6
   0  -2  -6 6372.67 373.978   7
   0  -2  -6 7321.75 666.234   2
   0  -2  -7 35.8001 238.785   2
   0  -2   7 141.751 258.596   6
   0  -2  -8 1854.08 472.719   2
   0  -2   8 1015.72 465.720   6
   0   0   2 7884.70 452.026   6
   0   0   2 8050.41 302.398   3
   0   0  -2 7199.96 427.904   2
   0   0  -3 4740.69 436.425   2
   0   0   3 4865.06 436.518   6
   0   0   3 5133.99 280.965   3
   0   0   3 4669.86 438.126   2
   0   0   4 50982.3 1741.01   2
   0   0  -4 48988.2 1664.10   2
   0   0   4 50753.7 1160.48   3
   0   0   4 52865.7 1732.70   6
   0   0  -5 20893.8 1189.20   2
   0   0   5 21775.1 752.409   3
   0   0   5 22433.1 782.876   4
   0   0   5 21151.6 1176.32   6
   0   0  -5 23513.4 1300.86   6
   0   0   5 22771.2 1276.08   2
   0   0  -6 867.779 329.349   2
   0   0   6 957.221 318.990   6
   0   0   6 1121.15 183.074   4
   0   0   6 1272.81 385.013   2
   0   0  -6 1555.73 195.235   7
   0   0  -7 5612.61 303.411   7
   0   0   7 5366.58 328.258   4
   0   0  -7 6243.86 361.931   7
   0   0  -7 5588.71 751.971   2
   0   0   7 5912.20 780.536   6
   0   0   8 4197.63 742.582   6
   0   0  -8 4536.32 772.496   2
   0   0  -9 2314.18 721.769   2
   0   0   9 2217.78 638.354   6
   0   2   0 44409.6 1338.65   4
   0   2   0 42680.3 1126.49   2
   0   2  -1 48634.1 1342.37   4
   0   2   1 48734.1 1487.44   6
   0   2   1 45561.6 1226.60   7
   0   2  -1 45011.6 1366.26   2
   0   2  -1 47538.8 1190.27   1
   0   2   1 45358.1 1381.93   5
   0   2   1 45825.3 1423.70   4
   0   2  -2 11947.1 656.620   7
   0   2  -2 12754.8 652.251   6
   0   2   2 14478.1 855.578   6
   0   2  -2 11817.2 767.252   2
   0   2   2 12801.5 434.275   2
   0   2  -2 13245.8 616.798   4
   0   2  -2 12845.0 582.415   1
   0   2   2 12561.5 584.911   7
   0   2   2 11778.2 728.588   4
   0   2   3 88976.9 1803.25   7
   0   2   3 93404.4 2382.48   4
   0   2  -3 91094.6 2183.15   6
   0   2   3 89638.2 1775.75   2
   0   2  -3 91368.1 2562.66   2
   0   2   3 93726.0 2490.64   6
   0   2  -3 91566.7 2147.15   7
   0   2  -4 33662.8 656.073   3
   0   2   4 35959.4 1571.43   6
   0   2  -4 36226.5 1286.82   7
   0   2  -4 37080.8 1450.27   6
   0   2   4 34871.7 1446.79   4
   0   2  -4 34273.8 1638.49   2
   0   2   4 36380.7 1223.44   2
   0   2   5 10696.1 926.659   6
   0   2   5 11357.9 770.232   2
   0   2  -5 11258.0 877.048   6
   0   2   5 11254.7 843.003   4
   0   2  -5 10778.2 720.773   7
   0   2  -5 10790.9 987.354   2
   0   2   6 6049.06 657.425   4
   0   2   6 6785.31 830.314   6
   0   2   6 5884.22 619.520   3
   0   2   6 5889.18 633.023   2
   0   2  -6 5837.23 835.028   2
   0   2  -6 5798.34 555.408   7
   0   2   7 255.127 225.104   4
   0   2  -7 1003.42 451.475   2
   0   2   7 467.501 277.829   2
   0   2   7 238.983 323.514   6
   0   2  -8 3169.25 786.650   2
   0   2   8 1966.93 620.622   6
   0   4   0 29573.9 1586.44   6
   0   4   0 28092.1 1173.87   2
   0   4   0 26339.3 1218.81   1
   0   4   0 28125.4 1447.14   4
   0   4   0 27164.9 1325.46   7
   0   4   1 5225.40 434.016   2
   0   4  -1 6173.32 569.542   1
   0   4   1 6596.66 716.446   4
   0   4  -1 6690.00 694.662   4
   0   4  -1 6310.89 619.712   2
   0   4   1 6627.16 731.276   6
   0   4  -1 6802.76 664.760   7
   0   4   1 5960.42 593.752   7
   0   4   2 3183.93 495.758   6
   0   4  -2 3215.00 482.670   4
   0   4   2 3711.69 552.370   5
   0   4   2 3584.17 462.793   7
   0   4   2 3087.55 281.437   2
   0   4  -2 2026.59 416.380   2
   0   4  -2 3547.81 451.410   1
   0   4   3 201.997 255.742   5
   0   4  -3 397.980 219.118   1
   0   4   3 192.758 172.200   7
   0   4   3 222.985 326.586   6
   0   4  -3 54.1545 289.143   2
   0   4  -3 0.75254 171.279   4
   0   4   3 232.824 72.6680   2
   0   4  -3 276.762 211.363   6
   0   4   4 184.359 161.922   7
   0   4   4 914.250 404.162   6
   0   4  -4 748.065 366.530   2
   0   4   5 3943.97 649.385   6
   0   4   5 4062.93 474.083   7
   0   4  -5 3415.85 730.428   2
   0   4   5 2888.99 262.857   2
   0   4   6 1127.05 461.716   6
   0   4  -6 232.993 429.172   2
   0   4   7 2050.55 633.304   6
   0   4  -7 1551.70 634.616   2
   0   6   0 442.196 339.011   6
   0   6   0 561.120 246.482   2
   0   6   0 591.543 299.500   1
   0   6   1 650.580 214.406   2
   0   6  -1 592.633 301.978   1
   0   6  -1-103.673 314.455   2
   0   6  -1 297.488 313.779   6
   0   6   1 122.979 237.398   1
   0   6   1 437.023 331.004   6
   0   6  -2 75.5196 236.863   1
   0   6  -2 188.081 238.072   2
   0   6   2 461.619 373.461   6
   0   6   3 770.702 356.452   6
   0   6  -3 850.728 384.399   2
   0   6   4 1630.28 537.269   6
   0   6  -4 983.717 431.717   2
   0   6   5-23.0859 416.152   6
   0   6  -5 213.717 468.331   2
  -1  -7   2 128.860 444.916   5
   1  -7   1 190.611 440.722   5
   1  -7   2-286.473 479.739   5
   1  -5  -6 945.563 390.706   7
  -1  -5   6 521.786 398.246   5
   1  -5  -5 612.207 348.602   7
  -1  -5   5 594.875 414.839   5
   1  -5  -4 852.690 347.209   7
  -1  -5   4 862.634 505.809   5
  -1  -5   3 1059.71 421.904   5
   1  -5  -3 1355.56 429.240   7
  -1  -5   2 4312.33 727.701   5
   1  -5  -2 3493.93 585.939   7
  -1  -5   1 6264.16 880.859   5
   1  -5  -1 6880.60 789.610   7
  -1  -5   0 3609.64 606.808   7
   1  -5   0 2142.22 563.000   5
   1  -5   0 3294.66 589.438   7
   1  -5   1 8714.04 1003.76   5
   1  -5   1 8824.13 954.287   7
  -1  -5  -1 10057.8 941.149   7
   1  -5   2 2295.74 591.304   5
  -1  -5  -2 2623.52 492.199   7
   1  -5   3 360.948 436.539   5
  -1  -5  -3 355.374 317.249   7
   1  -5   4 894.113 481.901   5
  -1  -5  -4 1725.35 449.121   7
  -1  -5  -5 762.362 334.019   7
   1  -3  -6 2290.94 312.216   7
  -1  -3   6 1786.60 446.746   1
  -1  -3   5 5785.90 696.527   1
   1  -3  -5 6772.38 529.347   7
   1  -3  -4 3331.90 377.281   7
   1  -3  -4 3265.11 575.021   6
  -1  -3   4 3042.83 415.422   1
  -1  -3   3 3548.98 403.777   4
  -1  -3   3 3231.02 341.533   1
  -1  -3   3 3240.97 491.852   2
   1  -3  -3 3301.53 381.998   7
   1  -3  -3 3296.87 546.544   6
   1  -3  -2 18138.2 913.534   7
   1  -3  -2 17522.9 1161.17   6
  -1  -3   2 16409.7 891.724   4
  -1  -3   1 6736.08 588.595   4
   1  -3  -1 7385.86 595.911   7
   1  -3  -1 7144.80 653.744   5
  -1  -3   1 7030.34 627.596   7
   1  -3   0 12315.2 800.651   7
  -1  -3   0 12064.6 776.629   7
  -1  -3  -1 8733.21 643.373   7
   1  -3   1 8359.46 673.911   7
  -1  -3  -2 33577.3 1247.13   7
   1  -3   2 32341.2 1181.68   1
  -1  -3  -2 35298.3 1751.10   6
   1  -3   2 35631.5 1442.09   7
  -1  -3  -3 14377.8 779.096   7
   1  -3   3 13220.0 810.479   1
  -1  -3  -3 14201.0 1120.58   6
  -1  -3  -4 15643.0 795.580   7
   1  -3   4 14681.9 1031.31   1
  -1  -3  -5 3547.70 383.660   7
   1  -3   5 3639.67 592.084   1
   1  -3   6 1552.84 474.421   1
  -1  -3  -6 2666.98 314.584   7
  -1  -3  -7 3455.58 480.931   2
   1  -1  -9 347.249 322.878   2
  -1  -1   9 757.369 422.265   6
  -1  -1   8 172.721 323.043   6
   1  -1  -8 267.458 315.933   2
   1  -1  -7 2447.95 205.389   7
  -1  -1   7 2316.88 517.450   6
   1  -1  -6 10826.1 485.041   7
   1  -1  -6 10072.4 858.813   2
  -1  -1   6 8684.09 846.652   6
  -1  -1   5 37630.8 1619.86   6
   1  -1  -5 37949.0 970.572   7
  -1  -1   5 37891.4 1764.71   2
   1  -1  -5 39711.5 1582.43   2
   1  -1  -4 16257.8 562.724   7
  -1  -1   4 17269.0 964.232   6
   1  -1  -4 18419.3 928.254   2
   1  -1  -3 8118.99 365.175   7
  -1  -1   3 8214.20 576.581   6
   1  -1  -3 8384.28 519.349   2
  -1  -1   2 198713. 2814.93   4
   1  -1  -2 194398. 2853.98   7
  -1  -1   2 187275. 3226.56   6
   1  -1  -2 193808. 3000.29   2
  -1  -1   1 641184. 8180.12   4
   1  -1  -1 634272. 8151.70   7
   1  -1   0 137413. 2192.57   7
  -1  -1   0 135487. 2149.60   7
  -1  -1  -1 11231.1 392.984   7
   1  -1   1 11719.2 473.565   7
   1  -1   1 10552.4 495.982   1
   1  -1   2 169287. 2911.27   1
  -1  -1  -2 167660. 2416.18   7
  -1  -1  -2 173126. 2602.27   2
   1  -1   3 91800.8 2066.60   1
  -1  -1  -3 92078.8 1919.32   2
   1  -1   3 90886.1 2101.82   6
  -1  -1  -3 85307.9 1394.08   7
   1  -1   4 29003.9 1380.66   2
   1  -1   4 28228.9 1220.61   6
  -1  -1  -4 28694.2 1132.13   2
  -1  -1  -4 26056.0 597.405   7
  -1  -1  -5 2978.36 406.688   2
   1  -1   5 1788.95 408.745   2
  -1  -1  -5 3547.08 572.455   6
  -1  -1  -5 2302.68 148.059   7
   1  -1   5 2807.26 432.794   6
  -1  -1  -6 3101.29 492.214   2
   1  -1   6 3348.32 556.830   6
  -1  -1  -7 7016.24 796.333   2
   1  -1   7 6384.10 804.752   6
   1  -1   8 3844.41 685.600   6
  -1  -1  -8 6458.56 834.393   2
   1  -1   9 988.794 548.113   6
  -1  -1  -9 1418.15 559.863   2
  -1   1   9 1202.76 549.503   6
   1   1  -9 1380.35 563.552   2
  -1   1   8 685.269 380.031   6
   1   1  -8-42.8185 408.730   2
  -1   1   7 1846.89 523.969   6
   1   1  -7 2345.12 584.345   2
  -1   1   7 1922.48 305.093   3
   1   1  -7 2298.75 321.482   7
  -1   1   7 2275.78 373.943   4
  -1   1   6 7944.22 788.461   2
  -1   1   6 7364.65 554.241   3
   1   1  -6 8750.53 918.849   2
   1   1  -6 8007.18 559.907   7
  -1   1   6 7476.45 619.843   4
  -1   1   6 7195.26 780.628   6
  -1   1   5 35455.3 1212.54   3
  -1   1   5 33640.7 1468.65   2
   1   1  -5 32320.3 1603.42   2
   1   1  -5 36246.5 1578.10   6
  -1   1   5 34548.2 1558.49   6
  -1   1   5 35275.3 1315.15   4
   1   1  -5 34397.6 1149.40   7
  -1   1   4 16445.5 860.670   2
   1   1  -4 16631.6 941.046   6
  -1   1   4 15995.0 939.088   6
   1   1  -4 16783.0 1010.34   2
   1   1  -3 12209.7 762.472   2
  -1   1   3 12078.3 623.183   2
  -1   1   3 12958.3 741.081   6
  -1   1   2 207819. 2978.96   7
   1   1  -2 212987. 3644.50   2
  -1   1   2 219539. 3541.31   6
  -1   1   2 210041. 3170.10   2
   1   1  -1 623639. 7938.15   4
   1   1  -1 619821. 8171.01   2
  -1   1   1 627670. 8034.29   5
  -1   1   0 148429. 2284.81   1
   1   1   0 143404. 2342.22   4
   1   1   0 144802. 2068.90   2
   1   1   0 142866. 2364.09   5
  -1   1  -1 9248.12 443.521   1
   1   1   1 9832.97 531.027   6
   1   1   1 9352.49 351.972   7
  -1   1  -1 9471.49 361.612   4
  -1   1  -1 9739.87 510.930   2
  -1   1  -1 9168.08 374.204   6
   1   1   1 9584.63 475.126   4
   1   1   2 179642. 2749.00   2
   1   1   2 184581. 3306.72   6
  -1   1  -2 179381. 2975.08   6
  -1   1  -2 181484. 3345.90   2
   1   1   2 180492. 3076.03   4
   1   1   2 182175. 2528.12   7
  -1   1  -2 181239. 2846.05   7
   1   1   3 70061.2 1685.91   2
   1   1   3 74086.3 1762.66   4
   1   1   3 71724.3 1966.03   6
  -1   1  -3 72029.3 1538.19   7
  -1   1  -3 78071.6 1878.04   6
  -1   1  -3 70848.9 2049.07   2
  -1   1  -3 73127.6 1220.36   3
  -1   1  -4 23611.0 828.649   7
   1   1   4 22776.1 932.508   3
   1   1   4 23548.6 1058.69   2
   1   1   4 21568.5 1130.71   6
  -1   1  -4 23402.1 1113.28   6
   1   1   4 23476.9 977.908   4
  -1   1  -4 21485.5 1192.22   2
   1   1   5 2066.70 304.700   3
  -1   1  -5 3507.90 495.722   6
   1   1   5 2401.27 340.550   4
   1   1   5 2312.56 390.036   2
   1   1   5 2993.97 496.756   6
  -1   1  -5 2825.73 306.313   7
  -1   1  -5 2493.07 457.089   2
   1   1   6 4833.16 617.395   2
   1   1   6 4324.06 650.551   6
  -1   1  -6 5266.00 425.943   7
   1   1   6 5066.60 489.246   4
  -1   1  -6 5248.31 740.920   2
   1   1   6 3978.60 428.508   3
   1   1   7 9703.48 1031.91   6
  -1   1  -7 10540.7 1127.76   2
   1   1   7 8201.10 606.358   4
   1   1   7 9533.33 696.001   3
  -1   1  -8 6081.65 943.574   2
   1   1   8 5960.22 889.303   6
   1   1   9-138.425 371.188   6
  -1   1  -9 1741.34 627.116   2
   1   3  -8 857.571 568.547   2
  -1   3   8-265.326 401.305   6
   1   3  -7 1035.97 515.870   2
  -1   3   7 899.522 382.097   6
  -1   3   6 4265.66 715.778   6
   1   3  -6 3331.01 678.264   2
  -1   3   6 3324.16 448.526   2
   1   3  -5 7353.52 893.788   2
  -1   3   5 8645.32 615.045   2
   1   3  -5 8084.85 731.066   7
  -1   3   5 8845.80 880.264   6
  -1   3   4 3753.84 389.756   7
  -1   3   4 3592.83 547.843   6
   1   3  -4 2697.69 549.142   2
   1   3  -4 4246.61 523.581   6
  -1   3   4 3880.84 524.137   5
   1   3  -4 3689.21 475.425   7
  -1   3   4 3350.94 515.935   4
  -1   3   4 3290.42 329.780   2
   1   3  -3 3646.23 451.363   7
  -1   3   3 2995.14 469.110   4
  -1   3   3 3330.54 280.229   2
  -1   3   3 2757.19 349.121   7
  -1   3   3 3260.30 486.243   6
  -1   3   3 3328.60 471.808   5
   1   3  -3 2344.35 430.983   2
   1   3  -3 2879.51 398.190   6
  -1   3   2 13333.5 916.540   4
   1   3  -2 12264.5 643.620   1
   1   3  -2 13144.0 884.257   2
  -1   3   2 14421.6 922.833   5
  -1   3   2 15266.0 805.455   7
   1   3  -2 13697.7 827.663   4
  -1   3   2 14385.6 923.510   6
  -1   3   1 9465.54 736.574   4
   1   3  -1 9956.49 674.308   2
  -1   3   1 9177.39 630.743   7
  -1   3   1 9684.34 727.191   5
   1   3  -1 9505.55 564.033   1
  -1   3   1 10303.7 750.481   6
   1   3  -1 8613.73 667.737   4
  -1   3   0 10118.6 738.838   4
  -1   3   0 10724.9 653.168   2
   1   3   0 10239.5 577.035   2
  -1   3   0 10112.6 764.330   6
   1   3   0 10900.9 777.402   4
  -1   3   0 10525.1 670.589   1
   1   3   1 8895.14 708.142   4
  -1   3  -1 9171.89 625.047   1
  -1   3  -1 10679.2 722.602   4
   1   3   1 9902.12 791.999   6
   1   3   1 9784.19 656.848   7
   1   3   1 9634.30 734.868   5
   1   3   1 8879.86 429.212   2
  -1   3  -1 8911.76 681.568   2
  -1   3  -2 32896.8 1284.96   1
  -1   3  -2 33892.4 1487.10   2
   1   3   2 33809.7 1484.09   5
  -1   3  -2 36197.5 1391.63   7
   1   3   2 34783.2 1508.60   4
   1   3   2 37096.7 1605.25   6
  -1   3  -2 34080.7 1298.24   4
   1   3   2 34222.4 743.467   2
   1   3   2 33807.7 1217.65   7
   1   3   3 16232.6 795.632   7
  -1   3  -3 15935.3 824.932   1
  -1   3  -3 16016.1 1121.67   2
   1   3   3 15596.8 490.772   2
  -1   3  -3 16434.4 887.006   6
   1   3   3 18007.1 1177.01   6
  -1   3  -3 16472.7 949.691   7
  -1   3  -3 16053.4 818.303   4
   1   3   3 16120.6 1048.37   4
  -1   3  -4 16717.5 990.117   7
   1   3   4 15586.1 1134.62   6
  -1   3  -4 15670.2 1219.96   2
  -1   3  -4 17153.0 989.919   6
   1   3   4 16978.0 1133.11   4
   1   3   4 16191.3 636.064   2
   1   3   4 15857.2 767.490   7
  -1   3  -5 2831.64 610.370   2
  -1   3  -5 3503.65 492.723   7
   1   3   5 3536.47 601.920   6
   1   3   5 3553.25 363.355   2
  -1   3  -6 2062.14 538.442   2
   1   3   6 1511.49 500.753   6
  -1   3  -6 2494.72 453.027   7
   1   3   6 1613.66 291.254   2
  -1   3  -7 1930.94 600.654   2
   1   3   7 1764.66 583.248   6
  -1   3  -8 342.638 528.830   2
   1   3   8 814.596 559.543   6
  -1   5   6 502.457 447.062   6
   1   5  -6-534.617 401.782   2
   1   5  -5 328.126 385.231   2
  -1   5   5 462.948 344.049   6
  -1   5   4 1037.29 439.856   6
   1   5  -4 134.762 311.525   2
   1   5  -3 979.582 259.978   1
  -1   5   3 707.938 142.713   2
   1   5  -3 901.690 408.522   2
  -1   5   3 1195.99 181.919   2
  -1   5   3 886.962 377.430   6
   1   5  -2 3724.61 506.355   1
   1   5  -2 3269.43 526.907   2
  -1   5   2 3916.90 389.985   2
  -1   5   2 4551.34 680.919   6
  -1   5   1 7980.56 872.492   6
   1   5  -1 7035.30 718.861   2
  -1   5   1 6496.44 577.474   2
   1   5  -1 8222.66 716.759   1
  -1   5   0 2989.22 443.938   2
  -1   5   0 2360.26 527.349   6
   1   5   0 3256.45 472.854   1
  -1   5   0 2343.49 439.561   1
   1   5   0 2317.74 376.153   2
   1   5   0 3217.75 595.897   6
  -1   5  -1 8530.48 783.685   2
   1   5   1 8275.77 583.274   2
  -1   5  -1 9383.93 839.625   1
   1   5   1 8163.91 957.375   6
   1   5   2 1735.07 205.378   2
  -1   5  -2 2175.93 494.630   2
  -1   5  -2 1728.36 406.160   1
   1   5   2 2544.46 548.313   6
   1   5   3 440.753 292.881   6
  -1   5  -3 361.701 316.792   4
  -1   5  -3 287.718 219.534   1
  -1   5  -3 94.8884 317.496   2
  -1   5  -4 524.404 365.329   2
   1   5   4 1017.41 431.960   6
  -1   5  -5-345.193 355.851   2
   1   5   5-621.169 363.035   6
   1   5   6 1149.43 439.234   6
  -1   5  -6 595.696 561.798   2
   1   7  -2 936.646 454.025   6
  -1   7   2 1111.19 487.377   6
  -1   7   2 852.314 416.366   1
   1   7  -2 942.982 430.776   2
   1   7  -1 286.684 237.310   2
  -1   7   1 795.387 407.424   6
   1   7  -1 433.826 362.136   6
  -1   7   1 802.429 431.898   1
  -1   7   0 439.274 313.975   1
  -1   7   0 90.5753 342.667   6
   1   7   0 587.435 316.435   1
   1   7   0 559.983 431.341   6
   1   7   1-263.468 481.806   6
  -1   7  -1 731.229 393.928   2
   1   7   1 139.897 309.213   1
  -1   7  -1 665.398 422.593   6
   1   7   2 14.3159 314.283   1
  -1   7  -2 333.624 307.042   6
  -1   7  -2 215.360 315.560   2
   1   7   2 327.106 337.033   6
  -2  -6   5 1027.57 441.515   5
   2  -6  -5 703.645 325.428   7
   2  -6  -4 489.682 391.208   7
  -2  -6   4 442.708 371.263   5
   2  -6  -3 1909.28 525.882   7
  -2  -6   3 1975.38 648.311   5
   2  -6  -2 437.434 381.559   7
  -2  -6   2 828.664 417.139   5
   2  -6  -1 547.561 435.094   7
   2  -6   0-123.413 446.094   5
   2  -6   0 10.6076 346.425   7
   2  -6   1 2741.13 667.751   7
   2  -6   1 2257.99 649.794   5
   2  -6   2 757.594 430.873   5
   2  -6   3-56.6370 329.963   5
   2  -6   4 1137.33 571.971   5
   2  -6   5 757.307 441.478   5
   2  -4  -6 492.046 237.537   7
   2  -4  -5 2200.94 375.421   7
  -2  -4   5 1892.22 292.386   1
   2  -4  -4 1287.76 309.912   7
  -2  -4   4 829.964 333.187   5
  -2  -4   4 1195.53 229.794   1
  -2  -4   3 6047.87 770.893   5
   2  -4  -3 7735.22 915.134   6
  -2  -4   3 7003.92 668.185   4
   2  -4  -3 6049.03 634.803   7
  -2  -4   2 5170.07 605.541   4
  -2  -4   2 4934.16 673.372   5
   2  -4  -2 5557.81 609.732   7
   2  -4  -1 13047.5 1039.52   5
  -2  -4   1 11225.6 913.618   4
   2  -4  -1 13460.4 947.893   7
  -2  -4   1 13071.4 1063.71   5
  -2  -4   0 4022.11 556.267   7
   2  -4   0 3688.61 528.627   7
   2  -4   0 3938.36 599.998   5
  -2  -4  -1 4480.98 564.118   7
   2  -4   1 3635.03 547.679   7
   2  -4   1 4187.17 623.643   5
  -2  -4  -2 1489.64 371.309   7
   2  -4   2 1655.61 433.380   7
  -2  -4  -3 1098.16 334.284   7
   2  -4   3 965.574 265.092   1
   2  -4   4 1932.26 380.732   1
  -2  -4  -4 2074.66 385.680   7
  -2  -4  -5 3334.86 461.783   7
   2  -4   5 2461.72 494.843   1
   2  -2  -9-183.061 281.469   2
  -2  -2   8 912.758 421.100   6
   2  -2  -8 1125.43 420.283   2
  -2  -2   7 2572.04 567.982   6
   2  -2  -7 3346.71 527.659   2
  -2  -2   7 3274.00 561.546   1
   2  -2  -7 2701.90 271.996   7
   2  -2  -6 9043.00 530.021   7
   2  -2  -6 8852.18 759.085   2
  -2  -2   6 8968.98 931.755   6
  -2  -2   6 10546.3 836.612   1
  -2  -2   5 2993.86 410.215   1
   2  -2  -5 2960.36 316.172   7
   2  -2  -5 2644.11 385.900   2
  -2  -2   5 2683.56 247.076   4
  -2  -2   4 3621.22 314.352   4
   2  -2  -4 3333.76 366.809   2
  -2  -2   4 3776.10 400.201   1
   2  -2  -4 3756.97 346.241   7
   2  -2  -4 3895.86 528.191   6
   2  -2  -3 66142.8 2078.82   6
   2  -2  -3 62231.5 1535.34   7
  -2  -2   3 62196.8 1519.77   4
  -2  -2   3 65582.2 1687.01   1
   2  -2  -2 12636.5 783.449   6
  -2  -2   2 12855.1 768.959   2
   2  -2  -2 12582.6 617.006   7
  -2  -2   2 13940.9 666.503   4
  -2  -2   2 12457.3 474.191   1
  -2  -2   1 1655.78 253.155   4
   2  -2  -1 1522.49 263.042   6
  -2  -2   1 1444.82 230.342   2
   2  -2  -1 1533.74 237.707   7
   2  -2  -1 1657.33 260.368   5
   2  -2   0 28807.0 1029.56   7
  -2  -2   0 29069.1 998.174   7
   2  -2   1 209409. 3654.19   7
  -2  -2  -1 210654. 3457.49   7
   2  -2   1 209715. 3576.46   1
   2  -2   2 40046.5 1392.94   1
  -2  -2  -2 40972.4 1122.92   7
   2  -2   2 41593.2 1322.26   7
   2  -2   3 50421.9 1830.35   1
  -2  -2  -3 50469.3 1101.30   2
  -2  -2  -3 52406.2 1250.82   7
  -2  -2  -4 3832.93 345.474   2
  -2  -2  -4 4043.62 298.874   7
   2  -2   4 4453.20 515.420   6
   2  -2   4 4037.35 516.918   1
  -2  -2  -5 2502.21 341.108   2
   2  -2   5 1713.34 365.808   1
   2  -2   5 2347.79 435.426   6
  -2  -2  -5 2090.78 195.801   7
   2  -2   6 4233.94 635.481   6
  -2  -2  -6 3326.34 462.913   2
   2  -2   6 4170.31 593.143   1
  -2  -2  -7 1178.88 343.856   2
   2  -2   7 1583.18 457.433   6
  -2  -2  -8 1951.01 462.236   2
   2  -2   8 1691.88 523.697   6
  -2   0   9 222.447 372.842   6
   2   0  -9-1151.00 520.677   2
  -2   0   8 597.204 362.294   6
   2   0  -8 1402.32 524.510   2
  -2   0   7 535.939 175.464   4
   2   0  -7 381.161 335.293   2
  -2   0   7 436.549 364.016   6
  -2   0   6 5365.50 674.580   6
   2   0  -6 5332.13 681.213   2
  -2   0   6 5378.60 367.634   3
  -2   0   5 5721.94 350.151   3
  -2   0   5 5681.28 619.264   6
  -2   0   5 6225.80 660.486   2
   2   0  -5 6016.70 641.481   2
  -2   0   4 19377.9 625.851   3
  -2   0   4 17250.8 987.013   2
  -2   0   4 17368.9 955.789   6
   2   0  -4 18277.9 988.823   2
  -2   0   3 185922. 3509.41   2
   2   0  -3 186994. 3487.89   2
  -2   0   2 615432. 8343.33   6
   2   0  -2 623803. 8391.41   2
  -2   0   1 5918.74 281.128   6
   2   0  -1 6163.89 311.262   2
   2   0   1 2932.87 208.116   6
  -2   0  -1 3461.87 206.092   3
   2   0   2 61600.5 1485.31   2
   2   0   2 64841.3 1496.85   6
  -2   0  -2 63418.3 1505.60   2
   2   0   2 67642.2 1243.75   3
  -2   0  -2 66675.8 1261.58   3
   2   0   2 65618.0 1079.16   4
  -2   0  -3 20064.5 446.367   7
   2   0   3 20031.8 900.713   6
  -2   0  -3 19239.5 888.149   2
   2   0   3 20403.1 924.471   2
   2   0   3 19093.3 522.690   4
   2   0   3 19806.0 656.658   3
   2   0   4 18015.4 678.133   3
  -2   0  -4 17800.2 465.935   7
   2   0   4 16671.6 945.321   6
   2   0   4 16078.6 525.011   4
  -2   0  -4 17979.8 990.715   2
   2   0   4 17745.1 998.717   2
   2   0   5 13045.4 988.936   2
  -2   0  -5 10577.6 858.416   2
   2   0   5 11241.5 878.126   6
  -2   0  -5 12358.5 952.081   6
   2   0   5 11551.7 457.279   4
  -2   0  -5 12800.6 403.598   7
  -2   0  -6 16560.9 1177.47   2
   2   0   6 17062.0 1257.86   2
   2   0   6 15566.4 1126.25   6
  -2   0  -7 17033.4 1317.44   2
   2   0   7 15024.5 1222.85   6
   2   0   8 740.037 415.352   6
  -2   0  -8 525.787 369.936   2
   2   0   9-168.098 360.709   6
  -2   0  -9 477.829 482.632   2
   2   2  -9 304.357 428.774   2
  -2   2   9 1000.90 541.791   6
  -2   2   8 50.3506 369.030   6
   2   2  -8-183.998 371.740   2
  -2   2   7 2007.42 414.535   4
  -2   2   7 2332.53 524.130   6
   2   2  -7 2533.50 409.951   7
   2   2  -7 2228.07 585.653   2
  -2   2   7 2522.86 463.860   2
  -2   2   6 10045.8 850.981   4
  -2   2   6 8581.00 774.319   2
  -2   2   6 9422.60 923.218   6
   2   2  -6 9487.81 1006.25   2
   2   2  -6 9081.81 721.910   7
   2   2  -5 3163.94 475.330   6
  -2   2   5 2411.71 366.380   2
   2   2  -5 3532.10 428.221   7
   2   2  -5 3208.14 573.862   2
  -2   2   5 3247.78 463.251   4
  -2   2   5 3369.70 531.232   6
   2   2  -4 6135.80 599.296   6
   2   2  -4 5314.68 632.914   2
  -2   2   4 6229.64 623.366   6
   2   2  -4 6671.06 556.287   7
  -2   2   4 5844.48 481.681   2
   2   2  -3 68009.7 2118.33   2
  -2   2   3 68168.7 1599.12   2
   2   2  -3 71084.8 1887.50   7
  -2   2   3 72415.5 2022.75   6
  -2   2   3 69553.5 1569.05   7
   2   2  -3 69821.8 1933.32   6
   2   2  -2 6701.64 567.155   2
  -2   2   2 7759.40 530.678   5
  -2   2   2 7534.56 558.427   6
  -2   2   2 7692.13 432.414   2
  -2   2   2 6735.07 437.226   7
   2   2  -1 671.964 114.992   1
   2   2  -1 438.104 126.734   2
  -2   2   1 830.828 184.872   5
  -2   2   1 340.887 128.113   6
   2   2  -1 522.068 161.950   4
   2   2   0 29912.3 1073.97   4
  -2   2   0 30872.2 1052.58   6
   2   2   0 29632.6 1101.09   5
   2   2   0 29099.4 818.829   2
  -2   2   0 30095.9 1028.72   1
  -2   2  -1 210584. 3812.32   2
   2   2   1 203085. 3733.11   5
   2   2   1 203661. 3720.01   4
  -2   2  -1 206195. 3469.08   4
   2   2   1 201695. 3949.04   6
   2   2   1 209349. 3434.86   7
  -2   2  -1 194521. 3536.56   1
  -2   2  -2 34918.2 1068.18   6
  -2   2  -2 35104.4 1211.68   1
  -2   2  -2 37104.9 1068.76   4
  -2   2  -2 36128.6 1440.84   2
  -2   2  -2 38153.3 1217.34   7
   2   2   2 36388.7 1471.40   6
   2   2   2 33553.9 983.187   7
   2   2   2 36605.3 1336.59   4
  -2   2  -3 55608.9 1559.64   7
  -2   2  -3 52678.6 1526.45   6
  -2   2  -3 52372.7 1179.92   4
   2   2   3 54303.1 1244.18   7
  -2   2  -3 55778.3 1977.05   2
   2   2   3 57427.4 1970.65   6
   2   2   3 53358.6 1746.31   4
   2   2   3 51164.0 1160.51   2
  -2   2  -4 3438.41 398.342   7
  -2   2  -4 3353.72 522.504   2
   2   2   4 3515.75 457.509   3
   2   2   4 3493.27 524.570   6
   2   2   4 3676.23 353.978   2
   2   2   4 4130.92 495.794   4
  -2   2  -4 3435.14 420.118   6
   2   2   5 3095.72 450.530   4
   2   2   5 3411.18 554.465   6
  -2   2  -5 3107.93 460.693   6
   2   2   5 2447.37 385.246   3
   2   2   5 2688.26 368.596   2
  -2   2  -5 2791.17 561.935   2
  -2   2  -5 3373.22 405.949   7
  -2   2  -5 2856.93 201.976   3
  -2   2  -6 4458.53 477.466   7
   2   2   6 4193.66 687.643   6
   2   2   6 3594.38 493.358   4
  -2   2  -6 3436.22 691.449   2
   2   2   6 3392.48 484.218   2
   2   2   6 2825.75 410.007   3
   2   2   7 823.007 454.411   6
  -2   2  -7 218.583 348.688   2
   2   2   7-181.695 256.614   4
   2   2   8 2605.45 678.755   6
  -2   2  -8 1774.87 612.392   2
   2   4  -7 355.801 442.053   2
  -2   4   7 656.563 437.320   6
   2   4  -6 669.651 426.930   2
  -2   4   6 174.701 303.559   6
  -2   4   5 1504.56 242.468   2
  -2   4   5 1974.83 451.290   6
  -2   4   4 564.998 277.148   5
  -2   4   4 1044.62 298.201   7
  -2   4   4 566.187 243.297   6
   2   4  -4 593.683 300.597   2
  -2   4   4 646.918 167.015   2
  -2   4   3 6095.38 444.420   2
   2   4  -3 7023.08 667.822   6
  -2   4   3 6275.00 710.376   6
   2   4  -3 6327.72 746.034   2
  -2   4   3 5615.80 680.537   5
  -2   4   3 6067.49 576.613   7
  -2   4   2 5853.39 597.366   7
   2   4  -2 4868.70 577.121   2
   2   4  -2 5936.94 663.389   4
  -2   4   2 5052.31 605.900   6
   2   4  -2 5123.77 461.889   1
  -2   4   1 12866.2 927.994   6
  -2   4   1 12668.2 1004.69   4
   2   4  -1 12188.3 733.073   1
  -2   4   1 12623.6 872.941   7
   2   4  -1 13351.3 969.422   4
   2   4  -1 13486.8 954.846   7
   2   4  -1 12630.9 841.713   2
  -2   4   0 3800.09 518.929   6
   2   4   0 2774.08 459.459   4
  -2   4   0 3204.72 441.927   1
   2   4   0 3872.40 643.270   6
  -2   4   0 3784.27 539.745   4
   2   4   0 3390.10 513.207   7
  -2   4   0 3328.52 458.778   7
   2   4   0 3526.66 386.308   2
  -2   4   0 3296.42 450.346   2
   2   4   1 2308.36 508.629   6
   2   4   1 3112.33 526.618   5
  -2   4  -1 2715.96 439.635   1
  -2   4  -1 2906.44 455.360   4
   2   4   1 2521.85 269.465   2
  -2   4  -1 2940.52 448.156   7
   2   4   1 2117.03 419.926   4
  -2   4  -1 2258.34 398.992   2
   2   4   1 2458.14 402.760   7
   2   4   2 1983.21 451.466   6
   2   4   2 2498.25 405.752   7
  -2   4  -2 2047.03 390.390   4
  -2   4  -2 1550.13 351.994   1
  -2   4  -2 2424.22 475.333   2
   2   4   2 2839.65 498.907   5
  -2   4  -3 1150.14 309.823   4
  -2   4  -3 1829.16 469.124   2
   2   4   3 1580.50 446.305   6
   2   4   3 966.777 258.990   7
  -2   4  -3 1309.45 295.801   6
  -2   4  -3 1317.70 345.845   1
  -2   4  -4 1298.47 400.013   2
   2   4   4 2434.75 586.171   6
  -2   4  -4 1841.73 366.865   6
   2   4   4 2026.32 316.676   7
   2   4   5 1793.67 483.288   6
   2   4   5 2479.71 347.606   7
  -2   4  -5 2898.31 678.820   2
   2   4   6 1855.93 565.636   6
  -2   4  -6 2353.50 673.244   2
  -2   4  -7 551.493 622.943   2
   2   4   7 610.057 451.357   6
  -2   6   5 825.007 473.863   6
   2   6  -5 1308.58 560.246   2
   2   6  -4 739.389 430.296   2
  -2   6   4 617.295 303.478   6
   2   6  -3 1255.81 447.501   2
  -2   6   3 1640.87 491.086   6
   2   6  -2 291.638 187.358   1
  -2   6   2 334.116 287.236   1
   2   6  -2 28.7546 254.221   2
  -2   6   2 832.345 407.664   6
  -2   6   2 405.578 207.963   2
   2   6  -1 921.084 303.462   1
   2   6  -1 297.463 357.255   6
  -2   6   1 486.529 234.474   2
   2   6  -1 1316.30 369.787   2
  -2   6   1 908.880 336.194   6
  -2   6   1 633.337 341.489   1
  -2   6   0 12.9453 212.746   2
  -2   6   0 23.0550 243.295   1
   2   6   0-200.760 383.299   6
  -2   6   0-160.617 332.620   6
   2   6   0 26.9140 210.262   2
   2   6   0-39.2258 207.066   1
  -2   6  -1 1550.88 459.529   6
  -2   6  -1 2510.69 515.464   2
  -2   6  -1 2325.00 514.891   1
   2   6   1 1846.65 312.890   2
   2   6   1 2792.87 704.518   6
   2   6   2 44.8822 383.102   6
  -2   6  -2 80.7540 248.924   1
   2   6   3 938.909 505.010   6
  -2   6  -3-376.296 255.149   1
  -2   6  -3 393.790 324.497   2
   2   6   4 1513.84 573.191   6
  -2   6  -4 416.309 495.081   2
  -2   6  -5 1161.28 580.008   2
   2   6   5-158.182 399.390   6
   3  -7  -2 233.033 355.666   7
   3  -7  -1 1152.22 576.042   7
   3  -7   0 753.728 457.358   7
   3  -7   1 424.357 420.166   5
   3  -7   2 1875.23 793.112   5
  -3  -5   6 837.172 494.992   5
   3  -5  -6 521.690 279.586   7
  -3  -5   5 100.392 277.100   5
   3  -5  -5 946.277 410.806   7
   3  -5  -4 799.279 279.820   7
  -3  -5   4 768.794 439.870   5
   3  -5  -3 1406.54 374.584   7
  -3  -5   3 845.509 350.180   5
   3  -5  -2 737.026 308.272   7
  -3  -5   2 520.360 417.667   5
   3  -5  -1 6905.32 796.157   7
   3  -5  -1 7299.98 916.536   5
  -3  -5   1 7583.53 927.340   5
   3  -5   0 9275.19 1038.74   5
   3  -5   0 8906.97 929.306   7
   3  -5   1 2242.53 577.858   7
   3  -5   1 2784.24 581.932   5
   3  -5   2 4399.53 709.838   7
   3  -5   2 4168.08 742.414   5
   3  -5   3 795.914 418.201   5
   3  -3  -7 151.859 167.769   7
  -3  -3   6 946.011 274.373   1
   3  -3  -6 572.660 210.849   7
   3  -3  -5 926.421 243.658   7
  -3  -3   5 611.169 172.097   4
  -3  -3   5 548.641 178.468   1
   3  -3  -4 11285.7 995.157   6
  -3  -3   4 11645.4 656.908   1
   3  -3  -4 11702.5 755.269   7
  -3  -3   4 11466.2 736.040   4
   3  -3  -3 6928.41 721.803   6
  -3  -3   3 6924.14 381.280   1
  -3  -3   3 6805.71 585.791   4
  -3  -3   3 7001.94 704.630   5
  -3  -3   3 6996.32 715.734   2
   3  -3  -3 6718.51 573.014   7
  -3  -3   2 17096.5 936.675   4
   3  -3  -2 16867.7 1083.35   6
  -3  -3   2 17108.8 988.216   2
  -3  -3   2 14677.1 983.079   5
   3  -3  -2 15932.9 884.656   7
   3  -3  -1 44978.0 1567.00   7
  -3  -3   1 45564.7 1503.90   2
   3  -3  -1 43264.7 1647.37   5
  -3  -3   1 43252.7 1601.11   4
   3  -3   0 37528.9 1434.88   7
   3  -3   0 38689.3 1565.11   5
   3  -3   1 3559.96 463.399   7
  -3  -3  -1 3473.75 425.966   7
   3  -3   2 35278.7 1441.21   7
   3  -3   2 33428.0 1333.89   1
  -3  -3  -2 36726.6 1865.43   6
  -3  -3  -2 33665.7 1253.26   7
  -3  -3  -3 9538.82 633.699   7
   3  -3   3 9110.28 780.047   1
  -3  -3  -3 9577.65 959.159   6
   3  -3   3 9666.20 782.279   7
   3  -3   4 2775.09 503.880   1
  -3  -3  -4 3012.76 367.323   7
   3  -3   5 4358.82 719.602   1
   3  -3   6 561.600 374.496   1
  -3  -3  -6 873.100 232.712   2
   3  -1  -9 837.087 447.614   2
  -3  -1   9 1460.94 556.266   6
  -3  -1   8 1289.58 427.950   6
   3  -1  -8 2668.18 583.677   2
   3  -1  -7 2318.00 471.899   2
  -3  -1   7 2220.09 527.563   6
   3  -1  -7 2458.65 276.273   7
  -3  -1   7 2239.00 206.400   4
   3  -1  -6 10143.2 548.642   7
   3  -1  -6 10285.3 869.217   2
  -3  -1   6 8203.10 828.174   6
   3  -1  -5 6727.97 727.941   6
   3  -1  -5 6372.18 421.406   7
  -3  -1   5 6254.82 687.168   2
   3  -1  -5 7500.86 678.839   2
  -3  -1   5 6728.44 689.525   6
   3  -1  -4 94454.0 1871.85   7
  -3  -1   4 98865.3 2557.20   6
   3  -1  -4 98090.7 2423.31   2
  -3  -1   3 77409.9 2004.41   6
   3  -1  -3 78134.9 1883.72   2
   3  -1  -3 78026.9 1566.72   7
   3  -1  -2 12162.2 607.179   6
   3  -1  -2 12266.1 568.151   2
   3  -1  -2 12817.8 508.809   7
   3  -1  -1 180974. 2684.41   5
   3  -1  -1 174643. 2700.49   6
   3  -1  -1 177616. 2729.05   7
   3  -1   0 42863.0 1006.68   7
  -3  -1   0 46567.3 892.931   2
   3  -1   1 52969.5 992.950   6
   3  -1   1 53494.8 1183.98   7
   3  -1   2 18796.2 874.387   1
  -3  -1  -2 18177.2 575.633   2
  -3  -1  -2 18837.8 781.781   4
   3  -1   2 18530.3 701.521   6
   3  -1   2 19141.6 668.582   7
   3  -1   3 11992.9 744.026   1
  -3  -1  -3 11848.3 598.663   2
   3  -1   3 11944.4 680.976   6
   3  -1   4 30601.0 1337.66   1
   3  -1   4 31253.9 1298.05   6
  -3  -1  -4 31597.0 1202.90   2
  -3  -1  -5 26990.0 1254.86   2
   3  -1   5 27128.9 1388.50   1
   3  -1   5 27074.0 1336.94   6
  -3  -1  -6 3833.08 542.997   2
   3  -1   6 3911.50 567.081   6
  -3  -1  -7 4697.88 649.331   2
   3  -1   7 4950.37 718.151   6
  -3  -1  -8 631.399 379.136   2
   3  -1   8 945.861 415.256   6
  -3  -1  -9 2338.79 624.187   2
   3  -1   9 2036.61 574.837   6
   3   1  -9 752.451 490.011   2
  -3   1   9 840.930 450.655   6
   3   1  -8 759.424 426.873   2
  -3   1   8 1680.05 463.298   6
   3   1  -7 1914.42 497.831   2
  -3   1   7 1807.71 352.938   4
   3   1  -7 1864.67 319.643   7
  -3   1   7 2503.34 538.459   6
  -3   1   7 1555.37 289.172   3
   3   1  -6 9427.38 938.675   2
  -3   1   6 9847.04 853.599   2
  -3   1   6 10620.5 927.955   6
  -3   1   5 6494.39 622.100   2
   3   1  -5 6827.54 675.373   6
   3   1  -5 6207.29 708.187   2
  -3   1   5 6446.29 668.485   6
  -3   1   4 110976. 2665.53   6
  -3   1   4 103252. 2473.25   2
   3   1  -4 104880. 2751.37   2
  -3   1   3 79241.0 1871.20   2
   3   1  -3 81862.2 2150.36   2
  -3   1   3 84827.9 2026.96   6
  -3   1   2 11857.0 568.864   6
  -3   1   2 11116.1 540.330   2
   3   1  -2 11147.5 631.634   2
   3   1  -1 173706. 2813.77   5
   3   1  -1 176559. 2854.06   2
  -3   1   1 172290. 2592.47   6
   3   1  -1 176201. 2482.25   3
   3   1   0 44029.1 834.357   2
  -3   1   0 44038.1 1131.35   1
   3   1   0 43577.2 1093.38   4
   3   1   1 33446.0 772.823   7
   3   1   1 31631.4 943.518   4
  -3   1  -1 33992.9 737.197   6
   3   1   1 33888.5 1152.13   6
  -3   1  -1 31332.8 1076.11   1
  -3   1  -2 20214.8 959.542   2
   3   1   2 22643.8 1032.68   6
  -3   1  -2 21765.0 896.619   1
  -3   1  -2 20370.0 658.898   7
   3   1   2 20240.5 781.122   3
   3   1   2 18855.3 733.361   4
  -3   1  -2 20443.8 729.112   6
   3   1   2 19904.5 480.845   7
  -3   1  -3 13749.3 554.963   7
  -3   1  -3 13417.2 716.740   6
   3   1   3 12955.3 632.284   2
   3   1   3 12187.1 620.894   4
   3   1   3 13311.4 828.625   6
   3   1   3 12595.4 651.453   3
  -3   1  -3 13072.5 865.075   2
   3   1   4 39966.4 1312.66   3
  -3   1  -4 41665.9 1735.65   2
   3   1   4 39021.0 1247.97   4
  -3   1  -4 39736.4 1014.65   3
   3   1   4 38879.9 1380.72   2
  -3   1  -4 41308.9 1505.70   6
   3   1   4 42761.2 1655.49   6
  -3   1  -4 40511.2 1074.91   7
   3   1   5 29821.5 1151.44   3
   3   1   5 28359.8 1091.19   4
   3   1   5 30496.5 1392.24   2
  -3   1  -5 29463.3 1422.92   6
   3   1   5 28129.9 1479.49   6
  -3   1  -5 26899.9 1524.30   2
  -3   1  -5 30565.7 938.866   7
   3   1   6 4518.21 434.769   4
  -3   1  -6 3808.51 305.186   7
   3   1   6 4091.27 629.435   6
  -3   1  -6 4604.04 703.642   2
   3   1   6 4447.87 487.437   3
   3   1   7 5555.54 571.103   3
   3   1   7 5352.64 469.923   4
  -3   1  -7 5280.71 854.509   2
   3   1   7 4714.76 738.195   6
  -3   1  -8 967.293 521.415   2
   3   1   8 402.500 436.912   6
   3   1   9 1143.59 544.051   6
  -3   1  -9 1716.64 617.423   2
  -3   3   8 1043.57 474.651   6
   3   3  -8 7.76731 419.395   2
  -3   3   7 229.931 343.829   6
   3   3  -7 334.268 429.314   2
   3   3  -6 821.217 454.498   2
  -3   3   6 326.840 164.826   2
  -3   3   6 920.981 303.577   6
  -3   3   5 521.480 245.752   5
   3   3  -5 335.630 292.246   2
  -3   3   5 961.185 390.888   6
  -3   3   5 334.430 209.604   2
   3   3  -4 11827.6 1011.95   2
  -3   3   4 11179.1 840.036   5
   3   3  -4 11596.4 861.084   6
  -3   3   4 10380.0 659.894   7
  -3   3   4 11666.6 965.690   4
  -3   3   4 9929.60 624.232   2
   3   3  -4 10862.7 422.441   3
  -3   3   4 11288.3 894.629   6
   3   3  -4 11279.7 837.523   7
  -3   3   3 4136.65 512.568   6
  -3   3   3 4477.35 444.408   7
   3   3  -3 3840.49 518.840   2
   3   3  -3 3920.76 488.560   7
   3   3  -3 5020.59 541.629   6
  -3   3   3 5195.50 635.331   4
  -3   3   3 5134.13 434.552   2
  -3   3   3 4816.17 521.468   5
   3   3  -2 16822.2 962.387   2
   3   3  -2 16620.2 567.457   1
  -3   3   2 17283.1 1081.36   4
   3   3  -2 17787.7 969.965   4
  -3   3   2 17884.8 893.552   7
  -3   3   2 17635.5 972.001   6
  -3   3   2 18433.3 1001.61   5
   3   3  -1 46706.5 1658.19   4
  -3   3   1 47266.9 1751.73   4
  -3   3   1 48448.5 1556.18   7
  -3   3   1 47008.6 1524.74   6
   3   3  -1 45031.0 1187.31   1
   3   3  -1 47900.7 1503.80   2
  -3   3   0 34078.8 1406.06   4
  -3   3   0 33110.4 1316.06   1
   3   3   0 34666.5 1448.06   5
   3   3   0 35793.6 1087.01   2
   3   3   0 35333.1 1435.84   4
  -3   3   0 35908.7 1332.86   6
  -3   3  -1 3281.66 422.760   4
  -3   3  -1 3288.63 453.030   2
   3   3   1 3541.78 541.878   6
   3   3   1 2676.94 402.841   4
   3   3   1 3445.57 471.139   5
   3   3   1 3285.91 215.497   2
   3   3   1 3254.00 391.469   7
  -3   3  -1 3483.43 451.223   1
  -3   3  -2 30329.6 1369.49   1
   3   3   2 32144.2 1481.94   5
   3   3   2 35165.7 1529.56   4
  -3   3  -2 32612.6 1272.11   4
   3   3   2 35209.5 1676.18   6
  -3   3  -2 34362.9 1324.45   7
  -3   3  -2 31605.2 1101.20   6
   3   3   2 34388.5 1236.57   7
  -3   3  -2 33932.6 1578.62   2
  -3   3  -3 7758.44 546.192   4
  -3   3  -3 9109.94 873.585   2
   3   3   3 7699.97 749.151   4
   3   3   3 9362.61 902.643   6
   3   3   3 8133.49 551.507   7
  -3   3  -3 6956.64 604.848   7
  -3   3  -3 8260.09 676.285   1
  -3   3  -3 7571.68 564.058   6
   3   3   4 2601.04 563.047   6
  -3   3  -4 2349.86 560.319   2
   3   3   4 2143.33 415.894   4
  -3   3  -4 1389.49 314.880   7
   3   3   4 1656.37 235.406   7
  -3   3  -4 2047.76 351.222   6
  -3   3  -5 2101.81 574.865   2
   3   3   5 2271.65 514.754   6
  -3   3  -5 3367.65 474.146   7
  -3   3  -5 2375.93 401.497   6
  -3   3  -6 1055.53 509.795   2
  -3   3  -6 352.065 80.6765   3
   3   3   6 512.540 406.747   6
  -3   3  -6 360.325 194.804   7
  -3   3  -7 616.157 453.399   2
   3   3   7 170.564 412.698   6
   3   3   8-153.835 414.799   6
  -3   3  -8 112.047 480.276   2
  -3   5   6 1317.17 511.040   6
   3   5  -6 269.835 359.504   2
  -3   5   5 180.499 239.651   6
   3   5  -5 434.870 445.829   2
  -3   5   4-88.1455 282.403   6
   3   5  -4 1170.42 451.807   2
  -3   5   3 901.697 221.954   2
  -3   5   3 592.415 299.824   6
   3   5  -3 838.052 397.541   2
  -3   5   2 726.554 332.365   6
   3   5  -2 689.104 280.527   2
   3   5  -2 608.639 223.634   1
  -3   5   1 6057.33 601.047   2
   3   5  -1 6877.88 611.360   1
   3   5  -1 5747.27 625.092   2
  -3   5   1 6047.13 711.703   6
  -3   5   1 6449.54 725.847   1
   3   5   0 7286.68 974.336   6
  -3   5   0 8067.96 754.325   2
  -3   5   0 7972.32 805.062   1
   3   5   0 6750.97 642.576   1
   3   5   0 8815.51 671.991   2
  -3   5   0 7131.94 803.731   6
   3   5   1 2014.21 565.000   6
  -3   5  -1 2350.61 481.374   1
  -3   5  -1 1647.42 412.805   2
   3   5   1 2242.40 282.957   2
  -3   5  -1 1836.85 453.216   6
   3   5   2 3753.40 688.862   6
  -3   5  -2 4325.27 667.991   1
  -3   5  -2 3272.96 629.615   2
  -3   5  -3 637.266 269.622   1
   3   5   3 895.533 425.826   6
  -3   5  -3 1302.34 456.569   2
  -3   5  -3 841.395 240.352   6
  -3   5  -3 1229.07 376.463   4
  -3   5  -4 805.500 411.343   2
   3   5   4 56.6128 320.016   6
  -3   5  -4 1121.82 372.173   1
   3   5   5 315.683 327.445   6
  -3   5  -5-214.842 405.339   2
   3   5   6-64.0037 382.807   6
  -3   5  -6-128.504 398.236   2
  -3   7   2 1198.59 523.175   6
   3   7  -2 402.499 385.074   2
  -3   7   2 358.056 274.532   1
   3   7  -2-29.3148 332.337   6
  -3   7   1 407.514 307.220   6
  -3   7   1 950.851 445.288   1
   3   7  -1 812.502 458.878   6
  -3   7   0 434.058 345.475   6
  -3   7   0 551.160 293.566   1
  -3   7   0 753.260 399.885   2
   3   7   0 23.0513 406.217   6
   3   7   1 1085.56 552.365   6
   3   7   1 441.309 267.681   1
  -3   7  -1 128.973 332.916   1
  -3   7  -1 910.237 456.637   6
  -3   7  -1 526.196 366.776   2
   3   7   2 343.818 436.186   6
  -3   7  -2 1439.00 498.345   2
   4  -6  -5 18.7864 321.438   7
  -4  -6   5 1517.87 577.357   5
   4  -6  -4 279.884 370.925   7
  -4  -6   4 76.1997 412.862   5
  -4  -6   3 723.880 395.598   5
   4  -6  -3 853.625 357.917   7
  -4  -6   2 421.599 350.561   5
   4  -6  -2 833.995 408.703   7
   4  -6  -1 1928.85 598.009   7
   4  -6   0 1706.81 609.343   5
   4  -6   0 2034.88 637.248   7
   4  -6   1 197.448 331.817   5
   4  -6   1 600.193 386.189   7
   4  -6   2 2013.93 642.772   5
   4  -6   2 2851.76 710.059   7
   4  -6   3-235.730 448.915   5
   4  -6   4 1009.00 678.484   5
   4  -6   5 79.1815 476.188   5
  -4  -4   7 463.063 400.206   5
   4  -4  -6 2806.55 444.782   7
  -4  -4   6 2027.65 507.238   5
  -4  -4   5 5430.83 601.509   4
   4  -4  -5 6995.67 689.837   7
  -4  -4   5 6242.73 405.767   1
  -4  -4   5 5634.98 783.307   5
  -4  -4   4 3625.78 513.012   4
  -4  -4   4 4385.99 677.328   5
   4  -4  -4 3770.93 549.859   7
   4  -4  -3 7444.16 875.476   6
  -4  -4   3 5964.43 757.994   5
  -4  -4   3 6511.68 743.819   2
   4  -4  -3 5750.86 645.129   7
  -4  -4   3 6088.66 661.460   4
  -4  -4   2 335.834 230.011   5
   4  -4  -2 258.243 253.412   7
  -4  -4   2 153.511 184.661   4
  -4  -4   1 1036.89 304.018   4
   4  -4  -1 1299.37 326.420   7
  -4  -4   1 1242.92 374.619   5
   4  -4  -1 1210.99 384.025   5
  -4  -4   0 779.930 305.974   4
   4  -4   0 682.445 323.617   5
   4  -4   0 729.990 297.007   7
   4  -4   1 5562.69 735.559   5
   4  -4   1 5937.69 696.072   7
  -4  -4  -1 5260.96 692.103   4
   4  -4   2 7525.45 767.458   7
   4  -4   3 6955.10 783.153   7
   4  -4   3 6183.11 672.185   1
   4  -4   4 2625.67 478.086   1
   4  -4   5-536.884 341.763   1
   4  -2  -9 709.814 293.186   2
   4  -2  -8 824.659 366.502   2
   4  -2  -7 2567.46 480.465   2
  -4  -2   7 2387.78 483.218   1
  -4  -2   7 1859.82 193.179   4
   4  -2  -7 2266.32 322.582   7
   4  -2  -6 687.728 259.731   2
   4  -2  -6 937.309 246.440   7
  -4  -2   6 1198.08 284.770   1
  -4  -2   6 925.822 179.357   4
   4  -2  -5 17902.8 1001.16   2
  -4  -2   5 19922.3 839.437   4
  -4  -2   5 17866.2 910.026   1
   4  -2  -5 18903.6 884.397   7
  -4  -2   4 8111.54 536.033   4
   4  -2  -4 7794.22 562.149   7
   4  -2  -4 9062.92 817.783   6
  -4  -2   4 8276.06 539.662   1
  -4  -2   3 41174.4 1074.70   1
   4  -2  -3 40401.6 1559.40   6
   4  -2  -3 40557.1 1268.14   7
  -4  -2   3 39152.5 1270.99   4
  -4  -2   2 108716. 2583.57   2
  -4  -2   2 110645. 2378.43   4
   4  -2  -2 109292. 2288.43   7
   4  -2  -2 111873. 2505.82   6
  -4  -2   2 110815. 2535.52   5
  -4  -2   1 82122.4 1912.89   2
   4  -2  -1 84940.0 1929.13   7
  -4  -2   1 81186.1 2000.66   4
   4  -2  -1 85354.5 1934.50   6
   4  -2   0 85210.8 1971.81   7
  -4  -2   0 88739.0 1643.05   2
   4  -2   1 22580.3 946.186   7
   4  -2   1 21811.2 980.644   1
   4  -2   2 18551.8 1039.75   1
  -4  -2  -2 16979.5 945.357   4
   4  -2   2 18156.8 857.808   7
   4  -2   3 5730.08 505.391   7
   4  -2   3 6271.44 509.751   6
   4  -2   3 5838.26 638.853   1
  -4  -2  -3 6155.08 315.592   2
   4  -2   4 6481.70 598.709   6
   4  -2   4 5846.57 681.645   1
  -4  -2  -4 6571.25 751.080   6
  -4  -2  -4 6383.61 441.367   2
  -4  -2  -5 466.637 185.051   2
   4  -2   5 477.818 250.845   6
   4  -2   5 177.728 212.980   1
   4  -2   6 2066.25 449.493   6
  -4  -2  -6 2115.57 402.664   2
   4  -2   7 7279.29 880.006   6
  -4  -2  -7 7294.27 737.597   2
  -4  -2  -8 2375.42 498.304   2
   4  -2   8 2440.09 630.320   6
  -4   0   9 275.934 325.940   6
   4   0  -9-298.966 427.276   2
  -4   0   8 476.905 358.280   6
   4   0  -8 77.5380 347.038   2
  -4   0   7 208.492 270.925   6
   4   0  -7 577.549 402.879   2
  -4   0   7 350.228 144.113   3
  -4   0   6 50372.1 1209.62   3
  -4   0   6 48036.5 1988.92   6
   4   0  -6 49184.2 2099.22   2
  -4   0   5 40967.1 1669.45   6
  -4   0   5 40251.2 1702.10   2
   4   0  -5 40150.9 1722.75   2
  -4   0   4 6731.31 609.232   2
  -4   0   4 7242.99 624.441   6
   4   0  -4 7769.37 669.001   2
   4   0  -3 7098.12 564.264   2
  -4   0   3 7527.11 541.294   6
   4   0  -2 275902. 4362.21   2
  -4   0   2 276614. 4207.69   6
  -4   0   1 26045.9 733.755   1
   4   0  -1 26136.0 783.262   2
  -4   0   0 1108.40 173.133   1
  -4   0  -1 142219. 2566.87   1
   4   0   1 145318. 2452.19   6
  -4   0  -2 120086. 2392.47   2
  -4   0  -2 117630. 2397.39   6
   4   0   2 111318. 1602.52   7
  -4   0  -2 115371. 1888.38   4
  -4   0  -2 117154. 2064.47   3
   4   0   2 113387. 2248.35   6
  -4   0  -3 74454.8 2007.11   2
  -4   0  -3 76809.0 1434.34   4
   4   0   3 75005.1 1943.71   6
  -4   0  -3 78140.9 2081.34   6
  -4   0  -3 75737.4 1682.64   3
  -4   0  -4 106385. 2738.76   2
   4   0   4 105876. 2674.85   6
  -4   0  -4 108986. 2843.91   6
   4   0   5 10873.0 866.305   6
  -4   0  -5 11900.5 959.824   6
  -4   0  -6 5519.46 708.206   2
   4   0   6 6253.62 741.288   6
  -4   0  -7 3462.94 652.527   2
   4   0   7 3426.04 648.412   6
  -4   0  -8 2386.30 565.738   2
   4   0   8 2553.45 649.923   6
   4   0   9 385.879 378.760   6
  -4   0  -9-545.621 465.897   2
   4   2  -9 1607.16 694.027   2
  -4   2   9 1184.46 538.379   6
  -4   2   8 971.035 481.088   6
   4   2  -8 463.652 388.819   2
  -4   2   7 2277.66 450.684   4
   4   2  -7 2889.08 445.658   7
   4   2  -7 3747.69 712.297   2
  -4   2   7 2476.36 534.691   6
   4   2  -6 1938.38 499.599   2
   4   2  -6 2555.73 410.054   7
  -4   2   6 1953.75 385.234   2
  -4   2   6 1885.09 415.345   6
  -4   2   5 18736.3 1043.84   2
   4   2  -5 20813.4 1339.73   2
  -4   2   5 21557.4 1244.37   6
  -4   2   4 6826.43 554.296   2
  -4   2   4 7179.54 645.092   6
   4   2  -4 6736.19 635.466   6
   4   2  -4 7086.15 717.445   2
  -4   2   3 37495.4 1345.40   6
  -4   2   3 39600.9 1249.05   5
   4   2  -3 37723.0 779.855   3
  -4   2   3 38602.8 1276.32   2
   4   2  -3 39135.3 1524.21   2
  -4   2   2 108469. 2273.11   5
  -4   2   2 111102. 2225.32   7
  -4   2   2 109410. 2293.56   6
   4   2  -2 109744. 1923.92   3
  -4   2   2 113664. 2335.40   2
   4   2  -2 114166. 2574.50   2
   4   2  -1 85585.9 2122.98   5
  -4   2   1 95634.6 1887.20   6
   4   2  -1 88526.9 1792.05   3
   4   2  -1 94684.3 2012.96   2
   4   2   0 83392.5 2037.15   4
  -4   2   0 86205.1 2073.78   1
   4   2   0 84718.2 2096.53   5
   4   2   0 81730.5 1550.42   2
  -4   2   0 81765.7 1615.33   6
   4   2   1 22826.9 851.577   7
   4   2   1 22870.1 986.196   4
  -4   2  -1 22232.5 649.337   6
  -4   2  -1 22870.2 1043.70   1
   4   2   1 21917.4 1156.99   6
   4   2   2 18707.4 1096.01   6
  -4   2  -2 16842.0 1016.16   2
  -4   2  -2 16261.9 650.409   6
  -4   2  -2 17949.8 720.014   4
   4   2   2 17864.0 905.177   4
  -4   2  -2 17281.9 782.348   7
   4   2   2 17893.5 712.921   7
  -4   2  -2 16865.5 937.746   1
  -4   2  -3 6819.72 500.249   6
  -4   2  -3 7195.60 731.242   2
   4   2   3 7901.91 779.116   6
  -4   2  -3 7039.18 381.189   4
  -4   2  -3 7670.01 656.205   1
   4   2   3 6623.38 561.937   3
   4   2   3 7012.09 595.079   4
   4   2   3 7111.98 383.926   7
  -4   2  -3 6552.22 491.774   7
   4   2   4 5888.42 302.192   7
  -4   2  -4 6942.48 792.400   2
   4   2   4 5694.89 589.794   4
  -4   2  -4 7270.64 601.129   6
   4   2   4 7538.74 784.578   6
   4   2   4 5213.78 529.349   3
  -4   2  -4 5727.10 488.605   7
   4   2   5 631.406 227.407   4
  -4   2  -5 1253.24 196.757   3
   4   2   5 848.574 256.010   3
  -4   2  -5 745.703 349.714   2
  -4   2  -5 631.511 172.881   7
  -4   2  -5 884.862 281.673   6
   4   2   5 1013.40 365.649   6
  -4   2  -6 1289.08 451.693   2
  -4   2  -6 1999.49 308.336   7
   4   2   6 1921.90 532.660   6
   4   2   6 1434.42 330.549   4
   4   2   7 7387.86 701.726   4
  -4   2  -7 6974.82 1012.79   2
   4   2   7 6333.66 946.279   6
  -4   2  -8 3378.25 820.836   2
   4   2   8 2125.78 654.427   6
  -4   4   7 543.335 450.999   6
   4   4  -7 161.336 431.263   2
  -4   4   6 3097.16 617.042   6
   4   4  -6 2627.42 663.430   2
  -4   4   5 5807.44 703.066   5
   4   4  -5 7451.99 950.686   2
  -4   4   5 5665.98 721.904   6
   4   4  -5 6228.54 317.749   3
  -4   4   5 6361.34 557.044   2
   4   4  -4 3910.33 660.258   2
  -4   4   4 3823.71 470.725   7
  -4   4   4 2857.71 480.763   6
  -4   4   4 3714.95 522.519   5
  -4   4   4 4023.10 436.425   2
   4   4  -4 3224.88 301.833   3
   4   4  -3 7730.77 802.558   2
  -4   4   3 6461.44 674.765   6
  -4   4   3 6814.08 623.034   7
  -4   4   3 7144.90 562.376   2
   4   4  -2 129.610 73.4753   1
   4   4  -2 9.51198 202.575   4
   4   4  -2 28.1179 203.192   2
  -4   4   2 72.4256 152.193   7
  -4   4   2 332.615 218.350   6
  -4   4   1 564.495 220.029   6
  -4   4   1 1154.52 330.464   4
   4   4  -1 1228.92 218.678   1
   4   4  -1 930.068 295.932   2
   4   4  -1 1465.86 381.897   4
   4   4  -1 858.646 311.935   7
  -4   4   1 1239.67 315.427   7
  -4   4   1 1208.37 345.571   1
  -4   4   0 1506.72 373.328   1
  -4   4   0 876.640 287.940   6
   4   4   0 492.382 257.408   6
   4   4   0 584.888 256.592   5
  -4   4   0 1041.32 289.425   4
   4   4   0 1546.17 360.922   7
   4   4   0 1357.68 251.778   2
   4   4   0 1204.52 329.554   4
  -4   4   0 1358.25 340.306   7
   4   4   1 5746.93 788.172   6
  -4   4  -1 4734.85 613.068   2
  -4   4  -1 5636.59 640.012   4
  -4   4  -1 6030.95 664.273   1
   4   4   1 5433.86 334.571   2
   4   4   1 6010.17 722.592   5
   4   4   1 6825.09 673.226   7
   4   4   2 6502.04 815.712   6
  -4   4  -2 7436.49 774.500   1
  -4   4  -2 7130.23 702.324   4
  -4   4  -2 6576.31 518.823   6
   4   4   2 6630.95 651.607   7
  -4   4  -2 6544.82 745.819   2
   4   4   3 7677.60 919.055   6
  -4   4  -3 6583.50 627.763   4
  -4   4  -3 6453.45 548.317   6
  -4   4  -3 7243.92 879.613   2
   4   4   3 7560.48 633.015   7
  -4   4  -3 5478.36 650.680   1
   4   4   4 2758.16 643.403   6
  -4   4  -4 3203.95 434.660   6
  -4   4  -4 4409.35 746.105   2
  -4   4  -4 2994.01 404.228   4
   4   4   4 2549.26 390.276   7
   4   4   5 483.166 423.603   6
   4   4   5-41.3564 141.031   7
  -4   4  -5-438.958 425.937   2
   4   4   6 355.609 368.467   6
  -4   4  -6 1061.44 507.804   2
  -4   4  -7 170.447 386.129   2
   4   4   7 741.971 503.370   6
   4   6  -5 883.436 505.010   2
  -4   6   5 276.745 284.589   6
  -4   6   4 351.924 298.092   6
   4   6  -4 1132.59 464.483   2
  -4   6   3 1620.67 491.516   6
   4   6  -3 1585.58 436.282   2
  -4   6   2 979.974 396.232   6
  -4   6   2 1042.76 268.449   2
  -4   6   2 437.258 363.651   1
   4   6  -2 660.135 304.748   2
  -4   6   1 1480.92 416.290   6
   4   6  -1 1511.59 560.091   6
   4   6  -1 1646.68 424.576   2
   4   6  -1 1772.55 364.875   1
  -4   6   1 1611.99 465.949   1
  -4   6   1 1579.06 394.774   2
  -4   6   0 1182.03 340.239   2
   4   6   0 1501.73 316.171   2
   4   6   0 1402.43 508.226   6
  -4   6   0 1825.60 503.948   1
  -4   6   0 1406.19 406.773   6
   4   6   0 1101.27 325.213   1
   4   6   1 991.841 511.046   6
  -4   6  -1 403.375 280.690   6
  -4   6  -1 608.363 360.415   1
  -4   6  -1 438.272 308.927   2
  -4   6  -2 1895.91 523.339   2
  -4   6  -2 2118.07 514.797   1
   4   6   2 2246.23 576.542   6
  -4   6  -2 1985.74 486.038   6
   4   6   3-279.519 471.279   6
  -4   6  -3 101.818 312.737   1
  -4   6  -3 355.156 439.963   2
   4   6   4 1214.91 589.023   6
  -4   6  -4 107.416 434.507   2
  -4   6  -5 894.299 593.733   2
   4   6   5 860.448 482.508   6
   5  -7  -2 1723.35 678.085   7
   5  -7  -1 355.142 386.575   7
   5  -7   0 1167.62 602.394   7
   5  -7   0 1484.59 634.787   5
   5  -7   1 118.870 380.874   5
   5  -7   1 815.253 502.623   7
   5  -7   2 31.4456 410.179   5
  -5  -5   6 37.0045 368.556   5
   5  -5  -6-19.7292 291.719   7
   5  -5  -5 219.205 248.111   7
  -5  -5   5 658.040 433.662   5
   5  -5  -4 154.865 280.156   7
  -5  -5   4 258.022 329.791   5
  -5  -5   4 121.520 256.225   4
  -5  -5   3 385.032 405.209   5
   5  -5  -3 645.982 393.579   7
  -5  -5   3 111.380 253.925   4
  -5  -5   2 4623.62 690.150   4
   5  -5  -2 5530.99 712.662   7
  -5  -5   2 5680.40 851.684   5
   5  -5  -1-3.17893 321.582   7
  -5  -5   1 220.838 313.683   4
   5  -5  -1 258.174 380.082   5
   5  -5   0 9939.35 1075.50   5
  -5  -5   0 8392.17 968.762   4
   5  -5   0 11184.5 1029.80   7
   5  -5   1 7373.51 950.980   5
   5  -5   1 8199.63 937.296   7
   5  -5   2 6037.26 871.852   5
   5  -5   2 5433.57 772.861   7
   5  -5   3 3475.32 687.344   7
   5  -3  -7 648.508 228.130   7
  -5  -3   6 4807.87 483.181   4
   5  -3  -6 4700.70 519.096   7
  -5  -3   6 3307.52 468.142   1
  -5  -3   5 15769.7 871.773   1
  -5  -3   5 16075.7 921.611   4
   5  -3  -5 16205.4 946.278   7
  -5  -3   4 7064.97 362.793   1
  -5  -3   4 7164.47 722.117   5
  -5  -3   4 8297.27 676.421   4
   5  -3  -4 8597.79 685.983   7
   5  -3  -4 8252.13 840.055   6
  -5  -3   3 19164.5 1193.77   2
  -5  -3   3 18280.1 1128.32   5
  -5  -3   3 18972.0 1043.61   4
   5  -3  -3 18543.9 990.624   7
   5  -3  -3 18927.0 1181.32   6
  -5  -3   2 31201.9 1464.73   5
  -5  -3   2 29630.2 1338.49   2
  -5  -3   2 29308.7 1338.27   4
   5  -3  -2 29779.4 1253.97   7
   5  -3  -2 31655.9 1422.70   6
   5  -3  -1 10845.1 790.968   5
   5  -3  -1 10116.1 727.070   7
  -5  -3   1 10992.8 685.173   2
  -5  -3   1 10187.5 790.503   4
  -5  -3   0 4280.40 354.767   2
   5  -3   0 4026.60 490.189   7
   5  -3   1 16498.4 984.969   7
   5  -3   1 17173.1 1010.14   1
  -5  -3  -2 9518.55 850.789   4
   5  -3   2 9271.66 764.862   1
   5  -3   2 9920.81 776.549   7
   5  -3   3 3702.89 495.675   7
   5  -3   3 3524.48 556.565   1
  -5  -3  -3 3056.29 586.128   6
   5  -3   4 3443.22 623.552   1
   5  -3   5 1394.17 456.716   1
  -5  -3  -6 4999.59 445.422   2
   5  -1  -9 559.894 431.661   2
  -5  -1   9 830.843 439.768   6
   5  -1  -8 2056.07 538.299   2
  -5  -1   8 1492.33 542.283   6
  -5  -1   7 12909.9 1148.36   6
   5  -1  -7 13610.5 1133.95   2
   5  -1  -7 13722.3 736.766   7
   5  -1  -6 21242.0 906.133   7
  -5  -1   6 22598.6 1409.50   6
   5  -1  -6 21825.1 1340.67   2
   5  -1  -5 5275.65 428.611   7
  -5  -1   5 6441.94 691.753   6
  -5  -1   5 4447.61 583.926   2
   5  -1  -5 5981.28 679.451   6
   5  -1  -5 5788.24 629.644   2
   5  -1  -4 38281.8 1521.94   6
   5  -1  -4 36402.7 1421.82   2
  -5  -1   4 36194.1 1496.88   6
  -5  -1   3 165469. 2290.94   3
   5  -1  -3 170796. 2920.00   7
   5  -1  -2 70727.4 1534.27   7
  -5  -1   2 69387.0 1218.79   3
  -5  -1   2 69714.6 1540.10   5
   5  -1  -2 71453.8 1617.68   6
  -5  -1   1 105805. 1669.89   1
  -5  -1   1 104787. 1809.48   3
   5  -1  -1 107319. 1983.88   7
   5  -1  -1 105002. 1733.96   6
  -5  -1   0 53560.6 1219.29   3
   5  -1   0 49728.3 1185.21   7
  -5  -1   0 52181.0 1108.39   2
   5  -1   1 189401. 3058.99   7
  -5  -1  -1 198600. 3290.46   3
   5  -1   1 196411. 2756.50   6
  -5  -1  -2 136328. 2361.03   2
   5  -1   2 143992. 3152.75   1
  -5  -1  -2 132433. 2645.84   4
   5  -1   2 134863. 2395.59   7
  -5  -1  -2 134812. 2670.82   3
   5  -1   2 138037. 2454.71   6
  -5  -1  -3 44709.3 1320.71   2
   5  -1   3 49724.5 1715.87   1
   5  -1   3 46997.5 1186.52   7
  -5  -1  -3 47116.3 1435.51   4
   5  -1   3 47487.0 1441.07   6
  -5  -1  -4 3772.57 416.397   2
   5  -1   4 4172.42 469.334   6
   5  -1   4 3507.68 483.480   1
  -5  -1  -4 4300.98 565.334   6
  -5  -1  -5 19512.4 1081.69   2
   5  -1   5 20661.1 1280.37   1
   5  -1   5 17763.4 1099.64   6
  -5  -1  -6 22959.6 1319.13   2
   5  -1   6 23198.3 1383.08   6
  -5  -1  -7 6325.59 802.353   2
   5  -1   7 6015.23 801.096   6
  -5  -1  -8 2492.91 551.780   2
   5  -1   8 2705.05 680.282   6
   5   1  -9 1130.68 517.776   2
  -5   1   9 274.536 393.247   6
   5   1  -8 2408.57 591.909   2
  -5   1   8 2419.24 571.289   6
  -5   1   7 12075.0 1080.47   6
   5   1  -7 13141.8 1222.28   2
  -5   1   7 12920.3 761.168   3
  -5   1   6 23921.0 1369.77   2
   5   1  -6 24482.9 1525.79   2
  -5   1   6 24887.7 1418.13   6
  -5   1   5 7132.55 678.564   2
  -5   1   5 6837.58 663.589   6
   5   1  -5 7650.00 755.650   2
   5   1  -5 7497.40 718.859   6
   5   1  -4 39961.6 1620.50   2
  -5   1   4 34672.1 1371.78   2
  -5   1   4 37923.7 1451.79   6
   5   1  -3 157566. 3374.59   2
  -5   1   3 163202. 3213.09   2
  -5   1   3 167437. 3169.10   6
  -5   1   2 50343.4 1278.41   6
  -5   1   2 51141.0 1415.81   2
   5   1  -2 51831.1 1506.54   2
   5   1  -1 109424. 1686.38   1
   5   1  -1 112844. 2112.38   2
  -5   1   1 107578. 2279.90   1
   5   1  -1 109690. 2082.14   5
   5   1   0 50185.1 1104.33   1
  -5   1   0 49510.3 1398.89   1
  -5   1  -1 208151. 3855.53   1
  -5   1  -1 206999. 3137.58   7
  -5   1  -1 203650. 2898.26   6
   5   1   1 212460. 3897.28   6
   5   1   2 141325. 2080.13   7
  -5   1  -2 140949. 2982.50   1
   5   1   2 144948. 3157.62   6
   5   1   2 137427. 2575.56   4
  -5   1  -2 134576. 2316.78   7
  -5   1  -2 132373. 2429.63   6
  -5   1  -3 45018.0 1087.30   7
  -5   1  -3 45963.7 1729.98   2
   5   1   3 44159.9 1293.04   4
  -5   1  -3 44547.6 1398.25   6
   5   1   3 44565.5 1358.21   3
   5   1   3 45736.1 1685.51   6
   5   1   4 3428.71 490.826   6
   5   1   4 4303.19 453.807   3
  -5   1  -4 4041.23 356.816   3
  -5   1  -4 3509.74 274.255   7
   5   1   4 4410.49 407.207   4
  -5   1  -4 3268.00 407.355   6
  -5   1  -4 4440.05 579.356   2
  -5   1  -5 14539.5 1165.60   2
   5   1   5 15108.3 853.544   3
   5   1   5 15224.4 772.459   4
  -5   1  -5 15426.6 733.230   3
  -5   1  -5 14769.6 1012.56   6
   5   1   5 14891.4 1095.36   6
  -5   1  -5 14376.9 563.077   7
  -5   1  -6 24008.3 1605.57   2
  -5   1  -6 21647.8 676.898   7
   5   1   6 25196.4 1191.30   3
   5   1   6 24814.2 1541.96   6
  -5   1  -7 6650.89 924.377   2
   5   1   7 5089.51 812.811   6
  -5   1  -8 1873.93 635.065   2
   5   1   8 2815.75 672.394   6
   5   3  -8-61.9512 328.021   2
  -5   3   8 948.459 491.738   6
   5   3  -7 1139.76 529.066   2
  -5   3   7 887.139 429.897   6
  -5   3   6 4267.51 552.018   2
  -5   3   6 6192.06 635.604   5
   5   3  -6 5384.69 823.747   2
  -5   3   6 5275.54 730.056   6
  -5   3   5 15173.0 931.091   2
   5   3  -5 14205.3 1195.33   2
  -5   3   5 15949.9 974.270   5
  -5   3   5 15575.8 1118.11   6
   5   3  -4 7866.28 822.253   2
  -5   3   4 8380.48 692.771   5
   5   3  -4 8716.83 387.445   3
  -5   3   4 7979.00 726.557   6
  -5   3   4 8867.10 680.294   2
   5   3  -4 9379.71 800.071   7
   5   3  -3 18369.6 1144.56   2
   5   3  -3 20042.1 1098.93   7
  -5   3   3 22048.6 998.871   7
   5   3  -3 18665.3 728.143   3
  -5   3   3 20375.9 1053.59   6
  -5   3   3 20374.3 986.266   2
  -5   3   2 35803.6 1273.44   6
   5   3  -2 37737.8 1481.22   2
  -5   3   2 36057.4 1307.08   7
   5   3  -1 12728.6 886.714   5
  -5   3   1 11865.7 837.431   1
   5   3  -1 13464.0 883.043   4
   5   3  -1 13159.5 765.642   2
   5   3  -1 12134.1 683.134   3
  -5   3   1 12849.5 684.068   6
   5   3   0 3164.23 475.278   4
   5   3   0 4143.17 515.990   5
   5   3   0 3858.43 429.803   7
  -5   3   0 3490.89 463.643   1
   5   3   0 4080.93 329.413   2
  -5   3   0 3578.98 349.246   6
   5   3   1 15256.4 990.876   5
   5   3   1 16028.4 989.061   4
  -5   3  -1 15221.7 974.388   1
   5   3   1 13042.5 1063.99   6
   5   3   1 15434.3 854.372   7
   5   3   1 14543.2 406.254   2
  -5   3  -2 11321.2 923.422   2
  -5   3  -2 10929.2 883.672   1
   5   3   2 11837.3 894.624   4
  -5   3  -2 11923.6 742.102   4
  -5   3  -2 10885.4 748.164   7
  -5   3  -2 11112.3 574.948   6
   5   3   2 12083.5 740.514   7
   5   3   2 11234.6 1023.65   6
   5   3   3 1940.04 466.871   6
  -5   3  -3 2141.42 298.030   6
   5   3   3 1885.20 286.533   7
  -5   3  -3 1886.90 331.213   7
   5   3   3 2236.44 403.990   3
   5   3   3 1982.42 406.284   4
  -5   3  -3 2138.88 480.845   2
  -5   3  -3 2812.85 500.625   1
  -5   3  -3 2377.67 327.045   4
   5   3   4 3982.21 690.590   6
  -5   3  -4 3216.55 302.991   4
   5   3   4 3858.65 558.958   4
  -5   3  -4 3960.33 455.487   6
   5   3   4 3329.40 333.489   7
  -5   3  -4 3976.02 688.928   2
  -5   3  -4 3035.40 409.889   7
   5   3   5 479.458 380.418   6
  -5   3  -5 849.041 219.422   7
   5   3   5 1451.99 203.654   7
  -5   3  -5 1820.37 606.750   2
  -5   3  -5 842.795 266.327   6
  -5   3  -6 5703.88 400.248   3
  -5   3  -6 4996.68 898.338   2
  -5   3  -6 6103.15 648.864   7
   5   3   6 5577.15 894.706   6
  -5   3  -7 1401.07 604.985   2
   5   3   7 3060.31 689.576   6
  -5   3  -8 255.357 565.796   2
   5   3   8 156.267 367.683   6
  -5   5   6 295.291 401.015   6
   5   5  -6 762.455 567.283   2
  -5   5   5 309.804 281.830   6
   5   5  -5 205.474 402.386   2
  -5   5   4 462.914 238.493   6
   5   5  -4 425.971 364.393   2
  -5   5   3 968.765 335.438   6
  -5   5   3 74.6922 168.986   2
   5   5  -3-404.264 232.515   3
   5   5  -3 763.282 386.713   2
   5   5  -2 5468.15 707.866   2
  -5   5   2 5221.02 629.361   6
  -5   5   2 5297.20 747.910   1
   5   5  -2 4122.50 365.528   1
  -5   5   1-171.530 263.421   6
   5   5  -1 36.7482 129.947   1
   5   5  -1 175.329 228.528   2
  -5   5   1 272.014 266.418   1
   5   5   0 10159.7 685.780   2
   5   5   0 9066.90 1079.14   6
  -5   5   0 9527.72 874.578   2
  -5   5   0 9237.46 811.447   6
  -5   5   0 10354.5 950.098   1
  -5   5  -1 7100.95 796.117   2
   5   5   1 7863.75 1023.47   6
  -5   5  -1 9089.58 935.803   1
  -5   5  -1 6951.04 724.887   6
   5   5   1 7272.15 404.371   2
   5   5   2 5305.45 851.284   6
  -5   5  -2 5536.62 804.890   1
  -5   5  -2 5285.28 506.066   6
  -5   5  -2 5655.17 780.634   2
  -5   5  -3 2581.86 538.534   1
   5   5   3 3249.77 721.181   6
  -5   5  -3 3981.68 719.378   2
  -5   5  -3 2792.22 387.072   6
  -5   5  -3 2452.60 446.769   4
   5   5   4 378.863 456.200   6
  -5   5  -4 594.809 409.412   2
  -5   5  -4 1149.54 427.139   1
   5   5   5 721.891 562.084   6
  -5   5  -5-285.620 417.650   2
   5   5   6-179.421 422.616   6
  -5   5  -6-992.653 635.596   2
   5   7  -2 482.237 256.527   2
   5   7  -2 253.727 376.679   6
  -5   7   2 434.128 485.509   1
  -5   7   2 865.342 386.549   6
  -5   7   1 408.492 417.815   1
   5   7  -1 509.527 345.276   6
  -5   7   0 955.573 370.367   2
   5   7   0 1121.87 588.094   6
  -5   7   0 986.114 432.392   1
  -5   7  -1 348.185 299.811   2
  -5   7  -1 150.077 288.262   1
   5   7   1 408.574 472.868   6
   5   7   2 130.580 448.975   6
  -5   7  -2 225.008 311.176   2
  -6  -6   5 546.817 449.580   5
   6  -6  -5 412.682 311.540   7
   6  -6  -4 2029.24 562.180   7
  -6  -6   4 1473.14 580.787   5
   6  -6  -3 1181.52 445.290   7
   6  -6  -2 2624.85 556.863   7
   6  -6  -1-160.914 335.399   5
   6  -6  -1-458.117 332.332   7
   6  -6   0 2156.09 594.859   5
   6  -6   0 3343.58 705.787   7
   6  -6   1-190.916 471.194   5
   6  -6   1 347.909 433.150   7
   6  -6   2-236.371 483.982   5
   6  -6   2-71.5564 436.320   7
   6  -6   3 1146.58 498.717   5
   6  -6   3 1593.02 659.782   7
   6  -6   4 920.767 620.492   5
  -6  -4   7 1422.71 476.458   5
   6  -4  -7 2469.99 492.432   7
  -6  -4   6 1244.58 455.144   5
   6  -4  -6 1011.66 330.292   7
  -6  -4   6 807.829 292.545   4
  -6  -4   5 1529.35 457.480   5
   6  -4  -5 1380.61 365.033   7
  -6  -4   5 1529.66 376.233   4
  -6  -4   4 1970.18 449.181   4
   6  -4  -4 1688.46 506.450   6
  -6  -4   4 2062.57 513.234   5
   6  -4  -4 1834.42 390.122   7
   6  -4  -3 4033.73 633.709   6
  -6  -4   3 5793.18 751.488   5
  -6  -4   3 3955.08 591.153   2
  -6  -4   3 4807.41 651.973   4
   6  -4  -3 3510.25 523.064   7
  -6  -4   2 2347.68 484.982   5
   6  -4  -2 2787.93 522.644   5
  -6  -4   2 2119.95 444.152   4
   6  -4  -2 2165.39 457.647   7
  -6  -4   2 2433.43 432.523   2
   6  -4  -1 11086.3 964.542   5
  -6  -4   1 9800.33 903.600   4
  -6  -4   1 9893.78 746.201   2
   6  -4  -1 9694.40 863.665   7
   6  -4   0 3046.75 522.522   7
   6  -4   0 2668.20 572.326   5
  -6  -4   0 2930.75 531.741   4
  -6  -4  -1 18277.5 1312.36   4
   6  -4   1 18913.7 1229.16   7
   6  -4   2 4013.62 647.338   7
  -6  -4  -2 3400.04 641.196   4
   6  -4   2 4034.39 565.879   1
   6  -4   3 1871.24 421.203   1
   6  -4   3 1376.43 369.608   7
   6  -4   4 281.784 260.344   1
   6  -4   4 769.740 366.904   7
   6  -2  -9 294.784 349.761   2
   6  -2  -8-202.452 302.061   2
  -6  -2   7 2016.62 295.118   4
   6  -2  -7 1769.62 445.400   2
   6  -2  -7 2641.32 389.920   7
  -6  -2   7 1915.60 409.736   1
   6  -2  -6 1529.87 301.350   7
  -6  -2   6 1428.21 265.066   4
   6  -2  -6 1103.87 306.570   2
   6  -2  -5 33735.6 1293.78   7
   6  -2  -5 37404.5 1812.96   6
  -6  -2   4 36553.7 1437.68   5
   6  -2  -4 38467.9 1329.74   7
   6  -2  -4 41185.8 1715.44   6
  -6  -2   4 38924.0 1781.10   2
  -6  -2   3 30747.6 1437.98   2
  -6  -2   3 30812.1 1262.89   5
  -6  -2   3 29587.5 1166.67   4
   6  -2  -3 32420.4 1334.51   6
  -6  -2   3 30815.1 731.145   1
   6  -2  -3 31756.3 1166.11   7
  -6  -2   2 63288.9 1867.63   2
   6  -2  -2 59101.7 1543.23   5
  -6  -2   2 57176.7 1714.59   4
   6  -2  -2 61011.2 1666.53   6
  -6  -2   2 61013.8 1801.21   5
   6  -2  -2 58173.1 1631.89   7
  -6  -2   1 9082.21 575.051   2
   6  -2  -1 8995.57 486.304   6
   6  -2  -1 9470.45 597.456   7
  -6  -2   0 47696.3 1171.44   2
   6  -2   0 45054.1 1379.76   7
  -6  -2  -1 31373.7 689.828   2
   6  -2   1 30223.9 1128.32   7
   6  -2   1 32364.3 1379.48   1
  -6  -2  -2 1912.08 346.547   4
   6  -2   2 1432.48 268.465   7
   6  -2   2 2141.77 391.896   1
  -6  -2  -3 5036.47 308.196   2
  -6  -2  -3 5554.47 583.432   4
   6  -2   3 5296.38 682.704   1
   6  -2   3 5189.85 452.138   6
   6  -2   3 5621.90 489.611   7
  -6  -2  -4 24261.5 883.871   2
   6  -2   4 25038.8 1178.77   6
   6  -2   4 26994.2 1549.32   1
   6  -2   4 24804.2 1089.14   7
  -6  -2  -5 38514.6 1355.80   2
   6  -2   5 38257.4 1970.57   1
   6  -2   5 39140.7 1705.65   6
   6  -2   6 8234.36 869.262   6
  -6  -2  -6 7425.07 665.849   2
  -6  -2  -7 328.391 240.179   2
   6  -2   7 71.0996 308.287   6
   6  -2   8 657.699 490.807   6
   6   0  -9 924.594 430.380   2
  -6   0   9 339.571 424.717   6
   6   0  -8 9271.57 1052.16   2
  -6   0   8 10339.0 1119.50   6
   6   0  -7 5621.98 786.711   2
  -6   0   7 5010.21 345.344   3
  -6   0   7 6013.20 770.814   6
   6   0  -6 1231.09 405.426   2
  -6   0   6 2058.90 440.687   6
   6   0  -5 1701.43 415.041   2
  -6   0   5 1829.10 382.993   6
  -6   0   5 1289.70 362.030   2
   6   0  -5 1633.58 374.022   6
  -6   0   4 106997. 2789.77   2
  -6   0   4 117171. 2785.64   6
   6   0  -4 111906. 2856.02   2
  -6   0   3 32158.5 1181.08   6
   6   0  -3 32590.7 1271.23   2
   6   0  -2 383.187 142.855   2
  -6   0   2 428.453 131.964   6
   6   0  -1 91506.2 1846.22   1
  -6   0   1 90393.4 1857.81   1
  -6   0   0 133544. 2623.33   1
  -6   0  -1 702518. 9737.08   1
  -6   0  -1 697441. 9449.14   6
   6   0   1 699404. 9445.75   6
   6   0   2 139696. 2102.51   7
  -6   0  -2 145702. 2699.60   3
   6   0   2 140510. 2774.12   6
  -6   0  -2 142802. 2833.45   6
  -6   0  -3 338.152 198.739   6
  -6   0  -3 184.242 86.0048   4
   6   0   3 203.009 153.897   6
   6   0   3 119.179 45.4339   7
  -6   0  -3-124.243 173.700   3
  -6   0  -3 62.9257 158.850   2
   6   0   4 32352.4 1507.65   1
  -6   0  -4 29520.2 1389.27   2
  -6   0  -4 31536.7 1170.10   3
   6   0   4 30792.7 1370.55   6
  -6   0  -4 34391.1 1540.10   6
  -6   0  -5 28452.2 1497.57   2
   6   0   5 30031.4 1509.75   6
  -6   0  -5 31183.6 1653.12   6
  -6   0  -6 5516.43 732.956   2
   6   0   6 6670.79 780.438   6
  -6   0  -7 244.199 327.349   2
   6   0   7 387.112 299.194   6
  -6   0  -8 12103.8 1247.51   2
   6   0   8 11329.4 1218.08   6
  -6   2   9 438.053 410.647   6
   6   2  -9 224.094 410.080   2
   6   2  -8 812.240 444.774   2
  -6   2   8 611.401 440.335   6
  -6   2   7 2626.44 558.471   6
   6   2  -7 2619.34 623.085   2
  -6   2   6 1139.35 390.430   6
   6   2  -6 960.612 356.760   2
  -6   2   6 2143.67 395.107   2
   6   2  -5 31186.4 1648.89   2
  -6   2   5 34833.1 1210.48   5
  -6   2   5 32601.4 1453.94   2
  -6   2   5 34476.8 1572.58   6
   6   2  -4 31191.2 1528.75   2
  -6   2   4 33006.9 1098.75   5
  -6   2   4 33933.6 1387.07   6
   6   2  -4 33024.9 1465.83   6
  -6   2   4 35266.9 1430.02   2
  -6   2   3 33229.5 1294.05   2
   6   2  -3 29592.5 1349.88   2
  -6   2   3 29807.7 1147.05   6
   6   2  -2 62596.4 1366.22   3
  -6   2   2 61905.3 1564.15   7
  -6   2   2 64018.8 1523.67   6
   6   2  -2 66178.3 1890.13   2
   6   2  -1 5437.47 251.653   1
  -6   2   1 5710.96 550.108   1
   6   2  -1 5258.68 477.499   5
   6   2  -1 4792.35 375.784   3
  -6   2   1 5369.18 306.998   6
   6   2  -1 6019.11 449.886   2
   6   2   0 44858.3 1076.30   2
  -6   2   0 44532.9 1553.50   1
   6   2   0 44898.6 1286.18   3
  -6   2   0 47364.6 854.462   6
   6   2   1 38753.3 1678.42   6
   6   2   1 40658.4 1400.32   4
  -6   2  -1 37766.1 1510.47   1
  -6   2  -1 39652.9 1244.10   7
  -6   2  -1 38381.7 795.861   6
   6   2   1 36339.0 1117.62   7
  -6   2  -2 681.518 216.288   1
   6   2   2 745.662 305.063   6
   6   2   2 1414.57 293.153   4
   6   2   2 1218.98 195.276   7
  -6   2  -2 1054.04 217.484   7
  -6   2  -2 1040.96 164.848   6
   6   2   3 6252.96 735.555   6
   6   2   3 5715.28 555.392   4
   6   2   3 5655.97 354.983   7
   6   2   3 6057.73 548.509   3
  -6   2  -3 5570.87 444.520   6
  -6   2  -3 5645.41 364.745   4
  -6   2  -3 7367.77 684.852   1
  -6   2  -3 5149.37 648.483   2
  -6   2  -3 5598.32 461.595   7
  -6   2  -4 24249.7 1098.75   6
  -6   2  -4 25549.9 1529.70   2
  -6   2  -4 24279.8 988.445   7
   6   2   4 25015.2 1202.90   4
   6   2   4 24184.3 1176.13   3
   6   2   4 21914.4 586.885   7
   6   2   4 23763.0 1450.71   6
  -6   2  -5 38784.2 2048.20   2
   6   2   5 40637.0 1605.59   4
  -6   2  -5 39466.9 1260.35   3
  -6   2  -5 38450.8 1280.56   7
  -6   2  -5 35260.1 1540.16   6
   6   2   5 38376.3 1977.30   6
  -6   2  -6 8362.19 545.588   3
   6   2   6 7842.61 709.345   4
  -6   2  -6 7690.53 547.538   7
  -6   2  -6 8450.40 1053.49   2
   6   2   6 7024.05 894.423   6
  -6   2  -7 915.966 420.310   2
   6   2   7-94.0780 336.633   6
  -6   2  -8 19.6191 454.775   2
   6   2   8 204.493 348.657   6
   6   4  -7 3200.87 763.290   2
  -6   4   7 2780.42 626.672   6
  -6   4   6 1386.67 461.324   6
   6   4  -6 1357.08 522.215   2
  -6   4   5 1991.07 378.178   2
   6   4  -5 2286.28 586.016   2
  -6   4   5 2119.31 478.900   6
   6   4  -4 2859.56 552.578   2
  -6   4   4 3173.46 438.195   2
   6   4  -4 2290.08 284.960   3
  -6   4   4 2464.88 431.917   6
  -6   4   3 3824.89 481.035   6
  -6   4   3 3911.11 462.863   2
   6   4  -3 4817.65 666.000   2
   6   4  -3 4583.05 433.836   3
  -6   4   2 2971.15 413.947   6
   6   4  -2 1808.11 307.220   3
   6   4  -2 2679.96 477.597   2
   6   4  -1 9912.03 729.515   2
   6   4  -1 10152.5 890.118   4
  -6   4   1 7843.77 762.754   1
   6   4  -1 8887.10 509.623   1
  -6   4   1 9639.73 670.838   6
   6   4  -1 8760.97 697.057   3
  -6   4   0 2744.79 348.565   6
  -6   4   0 3157.46 500.603   4
   6   4   0 2244.64 513.404   6
   6   4   0 2965.82 443.557   3
   6   4   0 2305.98 407.237   7
  -6   4   0 3207.48 511.818   1
   6   4   0 3512.97 368.473   2
  -6   4  -1 21268.7 1338.04   1
  -6   4  -1 20769.4 1226.03   4
   6   4   1 20834.4 1164.63   7
   6   4   1 20344.5 574.413   2
   6   4   1 20468.7 1511.99   6
   6   4   2 4747.25 769.903   6
  -6   4  -2 4565.00 657.534   1
  -6   4  -2 5306.48 606.837   4
   6   4   2 4293.69 532.042   7
  -6   4  -2 3923.22 368.085   6
  -6   4  -2 4562.63 652.306   2
   6   4   3 1175.73 410.708   6
  -6   4  -3 1963.74 351.523   4
   6   4   3 1819.00 352.783   7
  -6   4  -3 2169.86 526.184   2
  -6   4  -3 1746.47 274.607   6
  -6   4  -3 1120.32 359.577   1
   6   4   4 383.611 439.313   6
   6   4   4 763.431 241.837   7
  -6   4  -4-160.904 195.638   4
  -6   4  -4 967.826 385.658   1
  -6   4  -4 1291.52 471.323   2
  -6   4  -4 340.435 218.743   6
   6   4   5 722.957 484.816   6
  -6   4  -5 376.142 401.772   2
   6   4   6 1116.67 505.419   6
  -6   4  -6 372.603 479.569   2
  -6   4  -7 410.641 420.701   2
   6   4   7 422.397 473.700   6
   6   6  -5-229.851 467.023   2
  -6   6   5-97.1144 259.776   6
   6   6  -4 2127.21 538.669   2
  -6   6   4 748.181 362.314   6
  -6   6   3 1000.95 354.919   6
  -6   6   3 512.967 391.258   1
   6   6  -3 774.041 378.318   2
  -6   6   2 2159.80 473.511   6
   6   6  -2 2056.98 457.520   2
  -6   6   2 1519.08 475.275   1
  -6   6   1 249.749 263.384   6
   6   6  -1-292.756 418.930   6
   6   6  -1-46.4557 145.915   1
   6   6  -1-78.5385 209.460   2
  -6   6   1-264.288 291.992   2
  -6   6   1 335.854 357.943   1
  -6   6   0 2597.60 478.355   6
   6   6   0 2411.86 641.091   6
   6   6   0 2041.01 411.647   1
  -6   6   0 2253.26 501.826   2
  -6   6   0 2032.79 530.724   1
   6   6   0 2277.41 365.579   2
   6   6   1 69.6593 344.748   6
  -6   6  -1 439.699 287.578   6
  -6   6  -1 1011.15 475.875   1
  -6   6  -1 115.588 339.220   2
   6   6   2-29.7893 427.838   6
  -6   6  -2 444.611 282.543   6
  -6   6  -2-92.7281 293.076   1
  -6   6  -2-52.6323 260.654   2
  -6   6  -3 203.382 312.792   1
  -6   6  -3 485.327 346.025   2
   6   6   4 441.141 434.130   6
  -6   6  -4 151.193 345.505   1
  -6   6  -4 394.440 430.488   2
   7  -7  -2 1384.42 696.816   7
   7  -7  -1 308.323 478.283   7
   7  -7   0 1379.76 583.590   5
   7  -7   0 1781.60 631.366   7
   7  -7   1 1313.33 598.340   5
   7  -7   1 921.494 572.501   7
   7  -5  -6 160.382 306.296   7
  -7  -5   6 419.385 385.636   5
   7  -5  -5 381.163 276.039   7
  -7  -5   5 44.3019 271.192   4
  -7  -5   5 783.584 467.451   5
  -7  -5   4 1611.18 543.714   5
   7  -5  -4 2267.80 505.180   7
  -7  -5   4 1581.91 480.261   4
  -7  -5   3-84.4655 309.760   5
   7  -5  -3-15.9916 326.219   7
  -7  -5   3 278.214 279.271   4
   7  -5  -2 1000.97 337.956   7
  -7  -5   2 503.916 364.743   4
   7  -5  -1 3937.94 687.044   5
   7  -5  -1 3788.08 607.001   7
  -7  -5   1 3781.11 682.073   4
   7  -5   0 5755.82 837.796   5
   7  -5   0 6202.16 792.781   7
  -7  -5   0 5588.47 850.031   4
   7  -5   1 2695.01 618.553   5
   7  -5   1 1443.43 460.431   7
  -7  -5  -1 1805.93 526.988   4
   7  -5   2 3622.07 653.893   7
   7  -5   3 4328.82 750.993   7
   7  -5   4 105.188 364.466   7
  -7  -3   8 1180.82 398.366   5
  -7  -3   7 2824.16 552.265   5
   7  -3  -7 3377.99 500.471   7
  -7  -3   7 3146.03 426.170   4
  -7  -3   6 2103.35 340.177   1
  -7  -3   6 2916.48 517.310   5
  -7  -3   6 3288.10 459.953   4
   7  -3  -6 2658.01 441.708   7
  -7  -3   5-18.7890 221.264   5
  -7  -3   5-14.2261 197.143   4
  -7  -3   5 19.5229 75.9224   1
   7  -3  -5-166.539 213.783   7
   7  -3  -4 16145.4 983.004   7
  -7  -3   4 14885.2 1051.80   5
  -7  -3   4 13704.8 912.385   4
   7  -3  -4 15118.8 1138.67   6
   7  -3  -3 708.908 260.532   6
  -7  -3   3 528.665 227.384   4
  -7  -3   3 618.468 282.672   5
  -7  -3   3 692.094 269.676   2
   7  -3  -3 773.646 253.782   7
  -7  -3   2 5192.73 563.167   2
   7  -3  -2 4576.75 505.143   5
  -7  -3   2 5189.73 603.437   5
  -7  -3   2 4891.95 547.334   4
   7  -3  -2 5454.13 557.042   6
   7  -3  -2 4717.23 532.361   7
  -7  -3   1 15118.0 824.401   2
   7  -3  -1 14910.5 946.983   5
   7  -3  -1 12188.4 821.237   7
  -7  -3   1 12565.1 920.037   4
  -7  -3   0 8044.36 497.578   2
   7  -3   0 7745.93 670.006   7
  -7  -3  -1 2126.52 174.608   2
   7  -3   1 2058.70 381.720   1
   7  -3   1 2098.76 385.967   7
   7  -3   2 3906.08 555.474   1
   7  -3   2 4431.60 548.456   7
  -7  -3  -2 5185.12 666.677   4
  -7  -3  -3 14569.8 1113.48   4
   7  -3   3 12304.7 905.142   7
   7  -3   3 12433.5 1078.24   1
   7  -3   4 15591.4 1333.58   1
   7  -3   4 15561.3 1031.31   7
  -7  -3  -5 3431.97 254.477   2
   7  -1  -9 1854.64 619.909   2
  -7  -1   9 1037.59 482.402   6
   7  -1  -8 106.471 291.831   2
   7  -1  -8 513.822 218.454   7
  -7  -1   8 665.527 423.664   6
   7  -1  -7 427.450 367.048   2
   7  -1  -7 614.272 265.933   7
  -7  -1   7 455.699 276.405   6
   7  -1  -6 5829.06 700.096   2
   7  -1  -6 5676.57 527.464   7
  -7  -1   6 5747.40 748.294   6
  -7  -1   5 43929.2 1963.33   2
  -7  -1   5 46447.9 1931.18   6
   7  -1  -5 49428.8 1929.92   6
   7  -1  -5 46233.9 1853.80   2
  -7  -1   4 25516.3 962.017   5
   7  -1  -4 27921.2 1283.21   2
  -7  -1   4 26541.9 645.494   3
   7  -1  -4 28594.1 1293.70   6
  -7  -1   3 5754.63 405.422   5
   7  -1  -3 6161.34 504.327   6
   7  -1  -2 50882.5 985.955   5
  -7  -1   2 56320.0 1261.56   3
   7  -1  -2 53145.1 1355.25   6
  -7  -1   2 52062.7 1171.97   1
  -7  -1   1 122489. 2250.09   1
   7  -1  -1 125683. 2421.74   7
  -7  -1   1 122687. 2320.29   3
  -7  -1   1 126934. 2502.13   2
   7  -1   0 137808. 2481.81   7
  -7  -1   0 131915. 2503.34   3
  -7  -1   0 132157. 2382.70   2
  -7  -1  -1 33545.3 1180.83   4
   7  -1   1 33453.2 1018.70   7
   7  -1   1 34456.3 774.337   6
  -7  -1  -1 33851.9 1121.80   3
  -7  -1  -2 4889.25 442.269   3
  -7  -1  -2 5427.66 463.228   4
   7  -1   2 5166.58 367.824   7
   7  -1   2 5379.32 387.834   6
   7  -1   3 71428.8 1612.76   7
  -7  -1  -3 73279.3 1880.56   2
   7  -1   3 74148.3 2355.13   1
  -7  -1  -3 71573.0 1942.39   4
  -7  -1  -3 75360.6 2388.58   6
  -7  -1  -3 76256.9 2047.78   3
   7  -1   3 74484.9 1902.54   6
  -7  -1  -4 64814.2 1944.63   2
   7  -1   4 63069.7 2291.31   1
   7  -1   4 68028.8 2058.53   6
   7  -1   4 68045.6 1547.72   7
  -7  -1  -4 64533.3 1886.08   4
  -7  -1  -4 68434.1 2443.74   6
  -7  -1  -5 4915.93 565.176   2
   7  -1   5 5725.48 631.052   6
  -7  -1  -6 2833.95 480.077   2
   7  -1   6 4131.07 630.412   6
  -7  -1  -7 7556.39 849.127   2
   7  -1   7 7840.62 922.767   6
   7  -1   8 586.356 427.192   6
  -7  -1  -8 1131.47 446.729   2
   7   1  -9 482.524 386.193   2
  -7   1   9 1879.56 619.666   6
   7   1  -8 2057.12 633.075   2
  -7   1   8 390.948 292.732   6
  -7   1   7 233.253 279.479   6
   7   1  -7 143.941 376.180   2
   7   1  -6 4208.35 661.680   2
  -7   1   6 4738.56 617.829   6
  -7   1   5 37229.1 1624.18   2
   7   1  -5 38211.0 1788.47   2
  -7   1   5 38257.2 1604.35   6
  -7   1   4 22860.5 609.884   5
  -7   1   4 23236.8 1098.01   6
   7   1  -4 22182.0 1240.26   2
  -7   1   4 23452.4 1198.62   2
  -7   1   3 7375.40 528.034   6
  -7   1   3 8029.39 626.298   2
   7   1  -3 7569.68 640.382   2
   7   1  -2 56982.0 1384.93   5
  -7   1   2 57771.5 1353.10   6
  -7   1   2 58897.3 1681.53   2
   7   1  -2 60293.0 1675.15   2
  -7   1   1 138116. 2873.63   1
   7   1  -1 137577. 2579.60   2
   7   1  -1 137273. 2326.69   1
  -7   1   1 137206. 2125.66   6
   7   1   0 136516. 2537.53   1
  -7   1   0 132658. 2892.08   1
   7   1   1 38085.9 1220.14   1
  -7   1  -1 38271.8 1482.48   1
  -7   1  -1 37031.4 989.636   7
  -7   1  -1 37630.9 893.910   6
   7   1   1 35260.2 1434.01   6
  -7   1  -2 1887.10 251.388   6
   7   1   2 1858.63 361.615   6
  -7   1  -2 2498.27 430.357   1
  -7   1  -2 2293.65 234.072   7
   7   1   3 69170.0 1159.43   7
  -7   1  -3 70513.6 2297.55   2
   7   1   3 77361.8 1947.80   3
  -7   1  -3 75224.6 1956.39   6
   7   1   3 77268.3 2396.39   6
  -7   1  -3 73771.6 1508.83   7
  -7   1  -4 59654.0 2278.75   2
   7   1   4 66626.3 1921.15   3
  -7   1  -4 61409.2 1341.86   7
  -7   1  -4 64270.8 1753.97   3
   7   1   4 64976.0 2287.77   6
  -7   1  -4 62992.7 2003.44   6
  -7   1  -5 5350.86 487.003   3
  -7   1  -5 5606.56 334.567   7
   7   1   5 5272.83 570.943   3
  -7   1  -5 4297.52 662.627   2
  -7   1  -5 6199.91 679.410   6
   7   1   5 5709.77 728.622   6
  -7   1  -6 4585.81 765.683   2
   7   1   6 6509.24 862.681   6
  -7   1  -7 7766.46 1028.57   2
   7   1   7 8099.66 1017.91   6
  -7   1  -8 1656.12 641.595   2
   7   1   8 1546.13 522.591   6
   7   3  -8 1724.53 658.581   2
  -7   3   8 2893.11 662.140   6
   7   3  -7 3753.12 765.379   2
  -7   3   7 3515.39 637.754   6
  -7   3   6 3535.09 450.297   5
   7   3  -6 4052.29 718.332   2
  -7   3   6 2854.83 506.968   2
  -7   3   6 3794.23 598.690   6
   7   3  -5 571.509 369.302   2
  -7   3   5-100.059 150.480   5
  -7   3   5 361.459 238.092   2
  -7   3   5 375.600 240.525   6
   7   3  -4 17335.6 1208.93   2
  -7   3   4 16606.2 1028.39   6
  -7   3   4 18830.1 1087.12   2
  -7   3   3 755.621 226.845   6
  -7   3   3 1038.78 303.569   2
   7   3  -3 829.507 297.204   2
   7   3  -3 1038.87 185.846   3
  -7   3   3 1193.94 288.346   7
  -7   3   2 3512.79 361.862   6
   7   3  -2 3093.36 457.368   2
  -7   3   2 3851.53 451.558   7
   7   3  -2 3132.43 333.162   3
   7   3  -1 8885.74 614.156   3
   7   3  -1 9738.55 804.526   5
  -7   3   1 9155.48 790.220   1
  -7   3   1 9778.03 508.202   6
   7   3  -1 9933.71 665.185   2
   7   3   0 10616.1 836.718   5
   7   3   0 9336.66 676.384   7
  -7   3   0 10626.0 845.054   1
   7   3   0 9306.05 652.979   3
  -7   3   0 9982.43 458.886   6
   7   3   0 10294.7 516.874   2
   7   3   1 1629.81 282.827   7
  -7   3  -1 1671.70 310.048   7
   7   3   1 1509.25 423.792   6
   7   3   1 1421.00 347.394   4
  -7   3  -1 1507.77 161.954   6
  -7   3  -1 2145.61 432.771   1
   7   3   2 5385.67 765.946   6
  -7   3  -2 4421.60 585.706   1
  -7   3  -2 6240.02 576.925   7
   7   3   2 5982.03 652.424   4
   7   3   2 5399.79 495.572   7
  -7   3  -2 6210.38 394.287   6
   7   3   3 14352.0 768.078   7
  -7   3  -3 13748.5 1071.53   1
  -7   3  -3 13336.1 1123.75   2
  -7   3  -3 14093.9 774.584   4
   7   3   3 14707.6 1050.82   4
  -7   3  -3 14407.9 882.251   7
  -7   3  -3 13380.4 697.276   6
   7   3   3 13612.5 1192.95   6
  -7   3  -4 15494.5 1326.46   2
   7   3   4 16409.6 722.708   7
   7   3   4 16722.0 1182.57   4
  -7   3  -4 16279.3 712.933   4
  -7   3  -4 16975.8 981.043   7
  -7   3  -4 15416.2 877.136   6
   7   3   4 17440.4 1419.77   6
   7   3   5 3422.49 697.049   6
  -7   3  -5 4819.69 540.937   7
   7   3   5 3446.86 272.989   7
  -7   3  -5 3735.00 736.810   2
  -7   3  -5 3577.27 487.715   6
   7   3   6 379.592 359.597   6
  -7   3  -6 267.256 346.262   2
  -7   3  -6 870.770 242.057   3
  -7   3  -7 116.903 457.313   2
   7   3   7 1061.69 520.800   6
  -7   5   6 891.301 447.109   6
   7   5  -6 69.4530 491.200   2
   7   5  -5 669.004 409.228   2
  -7   5   5 863.914 372.075   6
   7   5  -4 2008.55 532.497   2
  -7   5   4 2118.86 457.469   6
  -7   5   3-236.928 238.771   6
   7   5  -3-52.9629 301.892   2
  -7   5   3-84.2591 224.088   2
   7   5  -3-797.885 270.983   3
   7   5  -2 1527.93 403.950   2
  -7   5   2 1238.19 431.893   1
  -7   5   2 1110.50 306.727   6
  -7   5   1 4517.83 514.200   6
  -7   5   1 4763.30 710.918   1
   7   5  -1 5623.54 597.562   2
   7   5  -1 4575.36 426.059   1
   7   5   0 5123.95 850.740   6
  -7   5   0 5725.72 736.457   1
  -7   5   0 5834.25 562.184   6
   7   5   0 6559.85 519.780   2
  -7   5  -1 1964.08 496.423   1
   7   5   1 1807.03 499.794   6
  -7   5  -1 2346.66 402.877   6
  -7   5  -1 2222.93 448.153   2
   7   5   2 4138.89 801.888   6
  -7   5  -2 2612.19 552.224   1
  -7   5  -2 3498.79 658.889   2
  -7   5  -2 3477.55 380.938   6
  -7   5  -3 2526.26 591.063   1
   7   5   3 3288.90 756.092   6
  -7   5  -3 2813.78 524.096   4
  -7   5  -3 3476.92 698.429   2
  -7   5  -4 408.878 284.444   1
   7   5   4 36.3310 406.725   6
  -7   5  -4 549.902 419.485   2
   7   5   5 494.347 466.651   6
  -7   5  -5 425.224 495.842   2
   7   5   6-54.5721 454.253   6
  -7   5  -6-216.072 498.517   2
  -7   7   2 874.275 525.743   1
   7   7  -2 534.243 359.290   6
   7   7  -1-418.274 467.507   6
  -7   7   1 274.893 273.525   2
  -7   7   0 1127.48 574.969   1
   7   7   0 630.796 431.368   6
  -7   7   0 288.577 293.997   2
   7   7   1 1343.39 608.918   6
  -7   7  -1 223.630 333.456   1
  -7   7  -1 912.637 450.236   2
  -8  -6   5 897.244 531.713   5
   8  -6  -5 367.814 331.553   7
   8  -6  -4 292.986 362.360   7
  -8  -6   4 286.003 331.423   4
  -8  -6   3 962.893 413.518   4
   8  -6  -3 1056.21 411.152   7
  -8  -6   2 599.891 401.445   4
   8  -6  -2 1240.37 531.664   7
   8  -6  -1 357.049 364.952   7
   8  -6  -1-272.866 388.357   5
  -8  -6   1-43.6593 347.805   4
   8  -6   0 458.354 367.157   5
   8  -6   0 584.624 424.492   7
  -8  -6   0 190.381 373.740   4
   8  -6   1 1346.84 434.923   5
   8  -6   1 266.446 367.757   7
   8  -6   2 308.665 472.784   5
   8  -6   2 423.533 469.261   7
   8  -6   3 126.180 421.660   5
   8  -6   3 924.283 584.458   7
  -8  -4   7-288.560 257.636   5
   8  -4  -7-147.942 299.923   7
  -8  -4   6-25.8796 288.930   5
  -8  -4   6 567.001 315.918   4
   8  -4  -6 464.698 317.175   7
  -8  -4   5 1672.12 505.874   5
   8  -4  -5 1281.61 406.142   7
  -8  -4   5 1586.51 401.480   4
  -8  -4   4 7964.39 912.999   5
  -8  -4   4 8631.16 869.817   4
   8  -4  -4 7884.55 819.866   7
   8  -4  -4 8321.46 970.602   6
  -8  -4   3 7222.75 811.688   2
  -8  -4   3 7946.53 897.195   5
  -8  -4   3 8433.43 866.193   4
   8  -4  -3 7923.03 784.777   7
   8  -4  -3 8804.96 913.008   6
  -8  -4   2 1833.81 377.917   2
   8  -4  -2 1910.61 444.453   5
  -8  -4   2 1756.19 441.391   4
   8  -4  -2 1043.18 362.849   7
  -8  -4   1 8257.69 687.476   2
   8  -4  -1 8481.47 863.548   5
  -8  -4   1 8528.90 897.539   4
   8  -4  -1 8006.47 766.990   7
  -8  -4   0 3455.03 371.066   2
   8  -4   0 3268.71 551.988   7
  -8  -4   0 2895.62 531.662   4
   8  -4   1 335.394 270.756   7
  -8  -4  -1 103.330 266.987   4
   8  -4   2 2373.16 497.818   1
  -8  -4  -2 1547.63 421.615   4
   8  -4   2 2103.66 473.683   7
   8  -4   3 153.539 236.248   1
   8  -4   3-82.7717 243.898   7
  -8  -4  -3 486.518 372.033   4
   8  -4   4 388.934 353.823   7
   8  -2  -8 1168.62 428.574   2
  -8  -2   7 4614.37 581.850   5
  -8  -2   7 4316.54 489.498   4
   8  -2  -7 5203.67 582.664   7
   8  -2  -7 5409.46 732.393   2
  -8  -2   6 15780.3 1005.44   5
   8  -2  -6 16757.6 974.453   7
  -8  -2   5 9690.77 760.664   5
   8  -2  -5 8982.65 691.753   7
   8  -2  -5 10723.1 953.087   6
   8  -2  -4 48.1766 166.471   6
  -8  -2   4 220.554 216.995   2
  -8  -2   4 62.3212 185.089   5
   8  -2  -4-103.144 186.298   7
  -8  -2   3 6173.50 638.404   2
  -8  -2   3 6126.31 567.147   5
   8  -2  -3 5391.80 505.759   7
   8  -2  -3 5623.89 530.454   6
  -8  -2   2 24847.8 1165.83   2
   8  -2  -2 24005.9 920.192   5
   8  -2  -2 23219.0 1027.23   7
   8  -2  -2 24653.2 965.295   6
   8  -2  -1 538.605 116.204   6
   8  -2  -1 468.997 184.511   7
  -8  -2   1 204.112 169.092   3
   8  -2   0 18322.1 890.769   7
  -8  -2   0 19457.5 916.883   3
  -8  -2   0 19004.5 761.242   2
   8  -2   1 15311.5 815.310   7
   8  -2   1 15268.0 1017.62   1
  -8  -2  -1 14612.5 551.553   2
   8  -2   2 93402.6 1856.25   6
  -8  -2  -2 93038.6 2599.01   4
   8  -2   2 99775.9 3036.38   1
   8  -2   2 95573.2 2318.57   7
  -8  -2  -3 28994.0 910.256   2
   8  -2   3 31491.5 1734.91   1
  -8  -2  -3 32410.7 1472.65   4
   8  -2   3 30637.0 1133.89   6
  -8  -2  -3 33274.2 1763.56   6
   8  -2   3 31145.9 1234.81   7
  -8  -2  -4 14904.7 722.222   2
   8  -2   4 16330.9 1297.68   1
   8  -2   4 16022.9 872.655   7
  -8  -2  -4 16752.3 1085.52   4
   8  -2   4 15416.3 922.773   6
  -8  -2  -5 2998.90 386.532   2
   8  -2   5 3305.88 504.600   6
  -8  -2  -6 3937.94 501.660   2
   8  -2   6 4390.34 650.886   6
  -8  -2  -7 392.938 282.487   2
   8  -2   7-52.6304 319.508   6
   8  -2   8 546.678 487.339   6
   8   0  -9 1602.61 544.723   2
  -8   0   9 1165.24 504.044   6
   8   0  -8 229.494 363.066   2
  -8   0   8-310.015 279.815   6
   8   0  -7 2620.59 588.046   2
  -8   0   7 1838.00 456.461   6
   8   0  -6 3297.48 574.434   2
  -8   0   6 3884.26 576.631   6
   8   0  -5 760.258 307.076   2
  -8   0   5 942.121 349.798   2
  -8   0   5 846.831 287.360   6
   8   0  -5 800.686 274.557   6
  -8   0   4 1203.85 117.656   5
   8   0  -4 1514.95 334.450   2
  -8   0   4 1441.78 335.546   2
   8   0  -4 1268.90 272.740   6
  -8   0   4 1185.51 283.650   6
  -8   0   3 39593.3 1355.51   6
   8   0  -3 37267.5 1299.46   6
   8   0  -3 39495.9 1481.02   2
   8   0  -2 214703. 2936.08   5
  -8   0   2 213778. 3723.36   1
   8   0  -2 212400. 3616.16   6
   8   0  -2 216699. 3898.22   2
  -8   0   1 141773. 2761.38   1
   8   0  -1 136380. 2730.32   1
  -8   0   0-192.139 195.988   1
  -8   0  -1 9951.03 713.718   1
   8   0   1 8918.76 587.743   6
  -8   0  -1 9864.78 604.886   6
   8   0   2 42077.8 1420.66   6
   8   0   2 41211.2 987.053   7
  -8   0  -2 43991.5 1445.00   3
  -8   0  -2 40990.7 1433.94   6
  -8   0  -3 70584.1 2152.29   2
  -8   0  -3 74160.5 1710.05   4
   8   0   3 72369.7 1325.89   7
  -8   0  -3 74007.3 2190.92   6
  -8   0  -3 76632.1 1990.28   3
   8   0   3 72299.3 2089.98   6
  -8   0  -4 490.413 238.833   6
  -8   0  -4 423.405 144.396   4
  -8   0  -4 242.830 193.697   3
   8   0   4 535.184 302.953   1
  -8   0  -4 371.467 260.558   2
   8   0   4 444.358 256.034   6
  -8   0  -5 16548.1 1187.38   2
   8   0   5 16111.8 1133.89   6
  -8   0  -5 15560.5 956.273   3
  -8   0  -6 22647.8 1497.74   2
   8   0   6 23253.5 1498.14   6
  -8   0  -7 2302.64 573.988   2
   8   0   7 880.744 450.226   6
  -8   0  -8 126.490 351.291   2
   8   0   8 208.833 318.335   6
   8   2  -8 1660.01 585.835   2
  -8   2   8 1844.98 545.819   6
   8   2  -7 3198.07 692.488   2
  -8   2   7 5451.29 767.851   6
  -8   2   6 12791.7 646.112   5
   8   2  -6 12684.4 1178.41   2
  -8   2   6 12207.5 1002.07   6
  -8   2   5 10012.7 850.653   2
  -8   2   5 10301.3 554.920   5
  -8   2   5 9200.47 782.606   6
   8   2  -5 10488.3 969.372   2
  -8   2   4 127.538 200.764   2
   8   2  -4 126.290 205.417   2
   8   2  -4 294.223 199.223   6
  -8   2   4 76.7811 152.324   6
  -8   2   3 8084.44 571.262   6
  -8   2   3 8871.36 718.309   2
   8   2  -3 7715.95 701.644   2
   8   2  -2 24257.5 1090.67   5
  -8   2   2 26407.3 864.841   6
   8   2  -2 25027.4 1122.29   2
   8   2  -1 2370.06 226.516   1
   8   2  -1 3064.01 388.053   5
  -8   2   1 2318.06 380.774   1
   8   2  -1 2730.48 314.213   2
   8   2  -1 3080.18 342.194   3
  -8   2   1 2829.89 186.933   6
   8   2   0 18545.6 761.182   1
  -8   2   0 18901.7 1065.55   1
   8   2   0 17659.8 832.058   3
  -8   2  -1 16188.1 1040.69   1
  -8   2  -1 15854.9 427.613   6
   8   2   1 13720.3 1033.09   6
  -8   2  -1 15650.9 765.061   7
  -8   2  -2 90781.0 2759.84   1
   8   2   2 88181.6 1885.78   7
  -8   2  -2 88913.0 2052.81   7
  -8   2  -2 89440.7 1756.14   6
   8   2   2 93929.1 2935.98   6
  -8   2  -3 30184.6 1538.02   1
  -8   2  -3 28754.5 1586.43   2
   8   2   3 30119.8 1300.80   3
   8   2   3 31578.8 947.987   7
  -8   2  -3 30443.3 1095.07   7
  -8   2  -3 28280.6 1063.49   6
   8   2   3 31692.8 1713.16   6
  -8   2  -4 16826.8 1284.08   2
  -8   2  -4 14332.8 501.671   4
   8   2   4 15024.0 472.477   7
   8   2   4 15492.5 967.819   3
  -8   2  -4 13620.7 849.256   6
   8   2   4 16072.2 1274.63   6
  -8   2  -4 15383.0 758.008   7
   8   2   5 3005.23 576.399   6
  -8   2  -5 3579.07 522.351   6
  -8   2  -5 4450.91 486.426   3
  -8   2  -5 3445.35 354.437   7
  -8   2  -5 4088.78 715.522   2
  -8   2  -6 3678.95 746.217   2
  -8   2  -6 2722.99 386.268   3
   8   2   6 3098.75 676.116   6
  -8   2  -7-218.623 478.466   2
   8   2   7-205.303 356.187   6
  -8   2  -8-124.855 451.134   2
   8   2   8 571.973 481.545   6
   8   4  -7 223.431 439.694   2
  -8   4   7-182.394 271.569   6
   8   4  -6 1124.08 470.515   2
  -8   4   6 499.551 270.648   6
  -8   4   5 993.780 316.646   2
   8   4  -5 1105.81 437.752   2
  -8   4   5 1164.21 441.377   6
   8   4  -4 7630.39 877.675   2
   8   4  -4 7279.79 535.527   3
  -8   4   4 7721.34 724.253   6
  -8   4   4 6877.32 698.176   2
   8   4  -3 7248.83 825.681   2
   8   4  -3 6337.39 528.494   3
  -8   4   3 7170.10 616.493   6
  -8   4   3 7112.88 675.475   2
  -8   4   2 2455.11 329.759   6
  -8   4   2 1944.33 459.266   1
   8   4  -2 2381.28 454.547   2
   8   4  -2 2313.80 355.171   3
  -8   4   1 8659.00 863.984   1
   8   4  -1 8495.09 686.063   3
  -8   4   1 9544.27 577.644   6
   8   4  -1 9329.15 715.617   2
   8   4   0 3212.83 635.014   6
  -8   4   0 3637.05 571.734   1
   8   4   0 3715.97 481.751   3
  -8   4   0 4308.04 362.941   6
   8   4   0 3572.59 338.879   2
   8   4   1 111.723 335.898   6
  -8   4  -1 381.509 147.103   6
  -8   4  -1 302.804 92.0765   6
   8   4   1 137.110 179.355   7
  -8   4  -1 553.034 341.665   1
  -8   4  -2 1441.83 331.142   4
   8   4   2 1230.73 491.246   6
  -8   4  -2 1023.71 413.215   1
   8   4   2 1418.16 337.503   7
  -8   4  -2 1255.64 199.419   6
  -8   4  -2 1423.45 478.521   2
  -8   4  -3 787.936 332.616   1
   8   4   3 130.634 412.774   6
   8   4   3 522.454 248.621   7
  -8   4  -3 668.962 322.712   2
  -8   4  -3 705.719 200.195   6
  -8   4  -3 554.885 211.431   4
   8   4   4-124.707 357.209   6
  -8   4  -4 142.866 173.065   4
   8   4   4 641.864 249.856   7
  -8   4  -4 1052.77 490.756   1
  -8   4  -4 796.944 447.562   2
  -8   4  -4 479.218 187.371   6
   8   4   5 775.621 534.667   6
  -8   4  -5 557.343 495.761   2
   8   4   6-277.329 421.650   6
  -8   4  -6 639.497 517.699   2
  -8   4  -7 1595.18 693.684   2
   8   4   7 915.637 450.989   6
   8   6  -5-323.271 446.551   2
  -8   6   5 579.918 362.599   6
  -8   6   4 18.5868 386.158   1
   8   6  -4 660.282 412.219   2
  -8   6   4 494.594 288.138   6
  -8   6   3 808.989 318.873   6
   8   6  -3 1434.90 484.433   2
  -8   6   3 938.972 537.290   1
  -8   6   2 975.659 285.270   6
   8   6  -2 1306.52 403.080   2
  -8   6   2 768.752 394.187   1
  -8   6   1 437.739 244.031   6
   8   6  -1 116.678 348.907   6
   8   6  -1-26.5814 200.508   2
  -8   6   1 555.983 382.563   1
  -8   6   0 153.870 179.153   6
  -8   6   0 84.3528 283.563   1
   8   6   0-57.9669 397.987   6
  -8   6   0-32.5590 299.481   2
  -8   6  -1 1391.18 323.928   6
   8   6   1 1525.74 596.114   6
  -8   6  -1 645.759 398.686   1
  -8   6  -1 1121.56 420.382   2
   8   6   2 705.499 439.988   6
  -8   6  -2 425.254 341.221   1
  -8   6  -2 9.33976 330.091   2
  -8   6  -3-621.476 405.165   1
   8   6   3 1071.21 659.258   6
  -8   6  -3 1324.59 523.782   2
   8   6   4 630.260 609.996   6
  -8   6  -4-360.075 493.742   2
  -8   6  -4 924.057 470.544   1
   9  -7  -1 577.838 480.412   5
   9  -7  -1 600.325 402.869   7
   9  -7   0 1419.63 634.108   5
   9  -7   0 441.047 521.813   7
  -9  -5   6 657.782 502.663   5
   9  -5  -6 2080.07 589.683   7
  -9  -5   6 1070.25 427.253   4
  -9  -5   5 478.939 376.718   5
  -9  -5   5 975.104 394.272   4
   9  -5  -5 1147.21 397.865   7
   9  -5  -4 486.268 329.754   7
  -9  -5   4 326.168 387.700   4
   9  -5  -3 3014.87 631.946   7
  -9  -5   3 2336.44 534.386   4
   9  -5  -2-552.681 365.206   7
   9  -5  -2 434.426 308.435   5
  -9  -5   2 116.970 302.018   4
  -9  -5   2 121.783 220.648   2
   9  -5  -1 287.617 265.161   5
   9  -5  -1-158.284 345.794   7
  -9  -5   1-89.6413 331.854   4
  -9  -5   0 2088.23 573.335   4
   9  -5   0 2580.71 595.130   5
   9  -5   0 2580.46 571.467   7
   9  -5   1 3021.38 589.312   7
  -9  -5  -1 2642.42 665.238   4
   9  -5   2 3230.93 651.354   7
  -9  -5  -2 2718.24 661.991   4
   9  -5   3 1528.30 455.779   7
   9  -5   4 1462.73 525.823   7
  -9  -3   7 350.916 302.125   5
   9  -3  -7 855.574 335.105   7
  -9  -3   7 352.503 203.350   4
  -9  -3   6 1482.32 381.573   5
   9  -3  -6 1690.70 404.714   7
  -9  -3   6 1323.84 326.991   4
  -9  -3   5 7516.91 782.826   5
  -9  -3   5 7051.37 701.174   4
   9  -3  -5 6222.38 698.865   7
  -9  -3   4 10667.9 947.824   5
   9  -3  -4 11176.0 961.656   6
  -9  -3   4 9504.74 832.763   4
   9  -3  -4 9662.86 813.001   7
   9  -3  -3 3402.78 476.939   6
  -9  -3   3 3933.91 541.498   4
  -9  -3   3 4186.28 593.748   2
   9  -3  -3 4592.27 551.963   7
  -9  -3   2 4913.74 553.253   2
   9  -3  -2 4657.73 516.342   5
  -9  -3   2 4805.32 592.670   4
   9  -3  -2 3908.87 500.969   7
   9  -3  -2 4084.48 448.307   6
  -9  -3   1 16693.4 903.519   2
  -9  -3   1 15479.9 1057.10   4
   9  -3  -1 14437.5 919.444   7
  -9  -3   0 28580.6 1017.91   2
   9  -3   0 25399.3 1233.25   7
  -9  -3  -1 18778.3 634.260   2
  -9  -3  -1 19437.3 1241.96   4
   9  -3   1 19535.8 1115.42   7
   9  -3   1 21133.3 1324.95   1
  -9  -3  -2 5164.09 673.908   4
   9  -3   2 5623.09 726.589   1
   9  -3   2 5373.43 615.476   7
   9  -3   3 3739.98 654.636   1
   9  -3   3 4434.52 583.025   7
  -9  -3  -3 4575.28 678.914   4
  -9  -3  -4 6131.67 785.103   4
   9  -3   4 5749.61 645.788   7
  -9  -3  -5 4282.10 276.102   2
   9  -3   6 234.451 297.921   6
   9  -3   7-1.57342 316.019   6
   9  -1  -9-95.6530 353.642   2
   9  -1  -8 1276.60 480.432   2
   9  -1  -8 1721.27 367.107   7
   9  -1  -7 7937.96 682.713   7
   9  -1  -7 8646.43 960.401   2
  -9  -1   6 1942.88 294.275   5
   9  -1  -6 1549.08 406.415   2
  -9  -1   5 18765.9 837.463   5
   9  -1  -5 16293.1 1078.75   6
   9  -1  -5 17983.7 1162.61   2
  -9  -1   4 18015.4 767.395   5
   9  -1  -4 17176.8 994.231   6
   9  -1  -4 17264.3 1051.12   2
  -9  -1   3 71053.7 1681.48   1
   9  -1  -3 71561.3 1896.21   6
   9  -1  -2 22777.0 842.307   6
  -9  -1   2 22984.9 837.469   1
  -9  -1   1 8673.48 546.547   1
   9  -1  -1 9048.37 587.782   7
  -9  -1   1 10085.3 635.275   3
   9  -1  -1 8402.64 374.157   6
  -9  -1   1 8531.43 578.225   2
  -9  -1   0 50924.4 1490.62   1
  -9  -1   0 49078.4 1399.94   2
   9  -1   0 52361.6 1451.49   7
  -9  -1   0 53041.0 1549.45   3
   9  -1   0 47368.9 1032.83   6
   9  -1   1 113955. 1960.63   6
   9  -1   1 117367. 2342.48   7
  -9  -1  -1 113136. 2585.95   3
  -9  -1  -2 48792.8 1618.74   4
   9  -1   2 50278.4 1375.26   7
  -9  -1  -2 49963.8 1638.27   3
   9  -1   2 49844.4 1331.96   6
  -9  -1  -2 51109.2 1937.06   6
  -9  -1  -3 3154.18 516.242   6
  -9  -1  -3 2210.03 334.506   4
   9  -1   3 3196.14 373.258   6
   9  -1   3 3003.62 494.376   1
   9  -1   3 2920.85 304.119   7
  -9  -1  -3 2158.05 382.735   3
  -9  -1  -3 2741.30 359.731   2
  -9  -1  -4 27285.4 1281.70   2
   9  -1   4 29342.2 1622.71   1
  -9  -1  -4 27778.6 1227.66   4
   9  -1   4 29740.2 979.946   7
  -9  -1  -4 27820.6 1366.19   3
  -9  -1  -4 29918.3 1630.69   6
   9  -1   4 29420.3 1328.57   6
  -9  -1  -5 19366.2 1165.86   2
   9  -1   5 23113.7 1314.80   6
   9  -1   6 2938.16 546.018   6
  -9  -1  -6 2340.91 487.498   2
  -9  -1  -7 655.071 351.436   2
   9  -1   7 463.386 362.058   6
  -9  -1  -8 711.221 357.266   2
   9  -1   8 440.775 444.721   6
   9   1  -9 280.752 392.010   2
  -9   1   9 1135.52 499.081   6
   9   1  -8 987.934 402.581   2
  -9   1   8 942.843 406.312   6
   9   1  -7 6477.71 880.902   2
  -9   1   7 6377.69 806.535   6
  -9   1   6 1209.18 125.217   5
   9   1  -6 862.624 392.022   2
  -9   1   6 1142.21 353.193   6
  -9   1   5 21851.6 1300.38   2
  -9   1   5 19153.3 1128.27   6
   9   1  -5 19194.4 1276.37   2
  -9   1   4 21317.8 1061.68   6
   9   1  -4 20510.5 1195.38   2
  -9   1   4 21830.2 1237.47   2
  -9   1   3 74719.2 1891.10   6
  -9   1   3 81448.2 2311.22   2
   9   1  -3 77068.7 2242.60   2
   9   1  -2 30621.3 996.902   5
  -9   1   2 29453.4 1260.25   1
  -9   1   2 30217.8 959.418   6
   9   1  -2 30786.0 1214.27   2
  -9   1   1 7638.25 629.197   1
   9   1  -1 6422.32 453.251   1
   9   1   0 56223.4 1637.08   1
  -9   1   0 58584.6 1904.50   1
   9   1   1 119434. 2687.95   1
  -9   1  -1 122022. 3098.14   1
   9   1   1 111400. 2933.60   6
  -9   1  -1 115354. 2111.34   6
   9   1   2 40014.6 1513.54   1
  -9   1  -2 36201.9 1623.26   1
   9   1   2 39415.4 1667.60   6
  -9   1  -2 36967.5 1199.52   6
   9   1   3 2965.96 501.322   6
  -9   1  -3 2565.71 360.906   6
  -9   1  -4 32523.4 1685.66   2
  -9   1  -4 30420.6 837.520   4
  -9   1  -4 32216.7 1312.49   3
   9   1   4 27662.2 1527.80   6
  -9   1  -4 32806.0 1460.64   6
  -9   1  -5 22852.4 1506.94   2
  -9   1  -5 23814.0 1144.83   3
   9   1   5 20503.1 1398.15   6
  -9   1  -5 22196.5 1341.24   6
  -9   1  -6 2720.84 436.901   3
  -9   1  -6 2901.55 627.948   2
   9   1   6 2802.28 625.743   6
  -9   1  -7 188.430 369.025   2
   9   1   7 1692.47 570.611   6
  -9   1  -8 464.851 474.517   2
   9   1   8 428.269 392.278   6
   9   3  -8 2111.13 693.897   2
  -9   3   8 2588.46 620.534   6
   9   3  -7-202.358 338.867   2
  -9   3   7 235.425 286.407   6
  -9   3   6 1410.06 353.727   6
   9   3  -6 2319.09 572.730   2
  -9   3   5 6229.69 732.920   2
   9   3  -5 5416.44 788.098   2
  -9   3   5 6037.41 678.238   6
  -9   3   4 7970.17 689.378   6
  -9   3   4 9569.30 840.272   2
   9   3  -4 7944.53 855.796   2
  -9   3   3 3045.80 479.757   2
   9   3  -3 2146.38 442.653   2
  -9   3   3 2509.07 355.807   6
   9   3  -2 3852.51 532.745   5
   9   3  -2 3527.59 463.411   2
  -9   3   2 3350.48 416.266   7
   9   3  -2 3569.91 396.295   3
  -9   3   2 3699.38 333.762   6
  -9   3   2 3457.93 557.721   1
   9   3  -1 15274.5 600.818   1
   9   3  -1 14893.7 822.644   3
   9   3  -1 15949.0 1038.10   5
  -9   3   1 15591.6 1089.47   1
  -9   3   1 15862.9 537.396   6
   9   3  -1 16035.6 826.013   2
   9   3   0 30343.4 1495.37   5
  -9   3   0 32316.3 1599.89   1
   9   3   0 31357.4 1256.75   3
   9   3   0 31823.2 1038.60   2
  -9   3  -1 20411.7 1026.58   7
  -9   3  -1 20326.4 1298.01   1
   9   3   1 18372.3 933.724   7
   9   3   1 19265.2 1030.44   3
   9   3   1 19111.5 1384.45   6
  -9   3  -1 17687.3 433.618   6
  -9   3  -1 17866.7 518.936   6
   9   3   2 5945.69 821.843   6
  -9   3  -2 5578.20 698.892   1
   9   3   2 5480.55 501.608   7
  -9   3  -2 6134.21 579.258   7
  -9   3  -2 5938.38 353.357   6
   9   3   3 3408.28 632.963   6
   9   3   3 5022.90 480.153   7
  -9   3  -3 3838.59 453.587   7
  -9   3  -3 4095.30 376.237   6
  -9   3  -3 4804.28 717.817   1
  -9   3  -3 3776.08 644.968   2
  -9   3  -4 5515.65 816.887   1
   9   3   4 5044.15 847.005   6
  -9   3  -4 4701.15 407.767   4
   9   3   4 4759.10 396.629   7
  -9   3  -4 4916.23 514.660   7
  -9   3  -4 4021.08 440.048   6
  -9   3  -4 5145.85 801.362   2
  -9   3  -5 2427.55 410.915   6
   9   3   5 2288.05 581.413   6
   9   3   5 2539.23 222.801   7
  -9   3  -5 3368.18 737.947   2
  -9   3  -5 2660.62 371.761   7
   9   3   6 111.585 317.470   6
  -9   3  -6 652.450 520.674   2
  -9   3  -6 589.616 290.054   3
  -9   3  -7-122.736 404.168   2
   9   3   7 647.927 464.751   6
   9   5  -6 760.629 464.953   2
  -9   5   6 1078.31 410.739   6
   9   5  -5 484.761 450.401   2
  -9   5   5 938.881 392.476   6
   9   5  -4 421.880 406.012   2
  -9   5   4 372.605 249.169   6
  -9   5   3 2630.93 612.665   1
   9   5  -3 2437.37 542.265   2
   9   5  -3 2683.61 427.766   3
  -9   5   3 2600.33 407.719   6
  -9   5   2 197.746 191.597   6
   9   5  -2-236.761 260.447   2
  -9   5   2 112.897 316.126   1
  -9   5   1 469.345 177.604   6
   9   5  -1 541.188 279.525   2
   9   5  -1 145.018 122.435   1
  -9   5   1-138.504 318.431   1
  -9   5   0 3010.68 346.213   6
   9   5   0 2365.52 597.808   6
  -9   5   0 2349.72 541.404   1
   9   5   0 2721.31 331.844   2
  -9   5  -1 2594.15 329.941   6
   9   5   1 2961.32 726.177   6
  -9   5  -1 2462.64 265.352   6
  -9   5  -1 3151.77 689.193   1
   9   5   2 1901.57 626.468   6
  -9   5  -2 1851.30 330.639   6
  -9   5  -2 1170.07 475.737   1
  -9   5  -2 1752.70 525.473   2
  -9   5  -3 1582.15 538.096   1
   9   5   3 2018.25 567.605   6
  -9   5  -3 1622.72 521.651   2
  -9   5  -4 1349.86 543.273   1
  -9   5  -4 395.099 385.317   2
   9   5   5 1164.06 635.682   6
  -9   5  -5 391.716 450.143   2
   9   7  -1-149.712 505.798   6
  -9   7   1 450.685 449.902   1
  -9   7   1 476.990 332.540   2
   9   7   0 918.691 538.928   6
  -9   7   0-48.0990 323.018   2
  -9   7   0-1.76163 284.594   1
 -10  -6   4 302.393 396.820   4
  10  -6  -4 286.857 389.865   7
 -10  -6   3 884.639 431.020   4
  10  -6  -3 1676.34 513.582   7
  10  -6  -2 1437.11 561.507   5
  10  -6  -2 733.640 396.470   7
 -10  -6   2 286.404 363.551   4
  10  -6  -1 1729.27 619.144   5
  10  -6  -1 771.662 413.341   7
 -10  -6   1 502.537 475.286   4
  10  -6   0 494.902 449.815   5
  10  -6   0 873.065 475.198   7
 -10  -6   0-5.42596 372.880   4
  10  -6   1 22.1159 400.762   5
  10  -6   1 724.822 422.791   7
 -10  -6  -1 171.697 371.066   4
  10  -6   2 501.170 420.151   5
  10  -6   2 144.848 529.491   7
  10  -6   3 498.280 452.547   7
  10  -6   4 820.733 571.967   7
 -10  -4   7 516.694 412.932   5
  10  -4  -7 984.511 406.463   7
 -10  -4   6 669.050 376.720   5
 -10  -4   6 825.194 365.071   4
  10  -4  -6 1129.44 427.688   7
 -10  -4   5 6534.31 853.208   5
 -10  -4   5 6929.94 799.235   4
  10  -4  -5 6074.10 763.700   7
  10  -4  -4 3717.38 640.375   6
 -10  -4   4 2440.56 515.515   4
  10  -4  -4 3346.89 546.206   7
 -10  -4   3 8415.02 891.620   4
  10  -4  -3 9206.58 896.811   7
  10  -4  -3 7754.15 817.680   6
  10  -4  -2 3309.57 532.473   5
 -10  -4   2 3068.20 538.100   4
  10  -4  -2 3781.07 571.860   7
 -10  -4   2 3520.80 502.031   2
  10  -4  -1 547.706 310.635   5
 -10  -4   1 602.647 327.046   4
  10  -4  -1 474.559 311.509   7
 -10  -4   1 436.420 223.625   2
  10  -4   0 150.565 202.840   7
 -10  -4   0 187.580 128.206   2
 -10  -4   0 273.162 261.829   4
 -10  -4  -1-175.407 356.730   4
  10  -4   1 83.9923 291.807   7
 -10  -4  -2 4559.87 727.322   4
  10  -4   2 5504.04 718.755   7
 -10  -4  -3 9409.54 1079.41   4
  10  -4   3 9049.55 924.926   7
  10  -4   4 1910.19 500.890   7
 -10  -4  -4 2376.05 621.352   4
  10  -4   5 2293.62 540.204   7
  10  -2  -8 4700.76 593.409   7
  10  -2  -7 788.492 306.449   7
 -10  -2   7 871.486 258.734   5
  10  -2  -6 6176.05 632.690   7
 -10  -2   6 6022.64 634.686   5
  10  -2  -5 8659.06 825.307   6
 -10  -2   5 8045.90 712.868   5
  10  -2  -5 7524.97 688.140   7
 -10  -2   4 4440.67 507.472   5
  10  -2  -4 5341.05 573.522   7
 -10  -2   4 4056.45 315.415   1
 -10  -2   4 4870.16 646.602   2
  10  -2  -4 5210.04 565.109   6
  10  -2  -3 319.538 138.452   6
 -10  -2   3 384.074 89.0208   1
  10  -2  -3 101.723 188.489   7
 -10  -2   3 409.247 143.235   3
 -10  -2   3 536.305 226.732   2
 -10  -2   2 29020.0 1302.04   2
 -10  -2   2 27490.7 1029.71   3
  10  -2  -2 27013.0 1207.30   7
  10  -2  -2 26771.5 971.025   6
  10  -2  -1 82198.3 2247.53   7
 -10  -2   1 85950.8 2127.84   3
  10  -2  -1 87355.8 1572.08   6
 -10  -2   1 85361.3 2197.24   2
 -10  -2   0 90805.6 2370.38   3
  10  -2   0 95650.9 2402.71   7
 -10  -2   0 97776.2 2148.66   2
 -10  -2  -1 19222.4 1128.36   4
  10  -2   1 17659.6 928.953   7
 -10  -2  -1 16026.6 968.846   3
 -10  -2  -1 19207.1 773.590   2
  10  -2   2 2566.46 360.370   7
 -10  -2  -2 2279.74 387.621   3
 -10  -2  -2 2225.56 400.024   4
  10  -2   2 2452.90 241.094   6
  10  -2   2 2501.44 497.237   1
 -10  -2  -3 23236.1 920.027   2
  10  -2   3 26277.4 1645.61   1
 -10  -2  -3 24230.7 1334.22   4
  10  -2   3 24360.0 1142.94   7
  10  -2   3 24029.0 999.643   6
 -10  -2  -3 24596.1 1587.83   6
 -10  -2  -4 12280.3 717.479   2
 -10  -2  -4 12612.9 982.571   4
  10  -2   4 13036.5 811.601   7
  10  -2   4 12737.2 838.362   6
  10  -2   5 301.940 235.575   7
 -10  -2  -5 504.508 301.871   4
 -10  -2  -5 155.403 173.938   2
  10  -2   5 532.947 292.074   6
 -10  -2  -6 2307.20 432.316   2
  10  -2   6 3332.08 632.772   6
  10  -2   7 486.003 341.213   6
  10   0  -9-744.591 379.718   2
 -10   0   9 61.2901 369.823   6
  10   0  -8 374.050 350.668   2
 -10   0   8 862.274 355.638   6
 -10   0   7 470.526 116.474   5
  10   0  -7 786.827 417.004   2
 -10   0   7 616.440 301.729   6
  10   0  -6 6709.52 815.524   2
 -10   0   6 6173.02 735.859   6
 -10   0   5 52148.5 2011.50   6
  10   0  -5 53940.9 2153.35   2
 -10   0   4 79698.5 2310.07   6
  10   0  -4 80597.5 2284.90   6
  10   0  -4 79120.7 2465.25   2
  10   0  -3 13239.7 789.883   6
 -10   0   3 12978.3 788.798   1
  10   0  -3 13350.3 875.890   2
  10   0  -2 2114.31 293.859   6
 -10   0   2 2714.66 355.432   1
 -10   0   1 45887.0 1523.92   1
  10   0  -1 44690.8 1509.50   1
 -10   0   0 99352.6 2593.27   1
  10   0   0 98366.0 2607.78   1
 -10   0  -1 39580.2 1575.29   1
  10   0   1 36677.8 1338.46   6
  10   0   2 176053. 2986.29   7
 -10   0  -2 182867. 3757.67   3
  10   0   2 188089. 3776.91   6
 -10   0  -2 184462. 3768.37   6
 -10   0  -3 123155. 2639.43   4
  10   0   3 125298. 2199.72   7
 -10   0  -3 128917. 2994.71   3
  10   0   3 123732. 3047.69   6
 -10   0  -3 125842. 3165.19   6
 -10   0  -4 20821.7 1269.83   2
 -10   0  -4 20710.4 894.761   4
  10   0   4 21657.7 598.719   7
 -10   0  -4 23168.7 1181.05   3
  10   0   4 23279.7 1276.18   6
 -10   0  -4 23628.9 1362.82   6
 -10   0  -5 17353.4 1239.03   2
 -10   0  -5 18115.4 794.757   4
 -10   0  -5 18355.1 1114.61   3
  10   0   5 19667.7 1321.00   6
 -10   0  -6-176.581 278.327   2
  10   0   6 206.195 297.326   6
 -10   0  -7 1038.14 455.061   2
  10   0   7 803.834 430.696   6
 -10   0  -8 1635.19 597.603   2
  10   0   8 593.343 410.153   6
  10   2  -8 4914.44 902.987   2
 -10   2   8 4522.32 735.705   6
  10   2  -7 2006.90 561.628   2
 -10   2   7 1460.17 439.745   6
  10   2  -6 6327.57 853.714   2
 -10   2   6 6024.85 706.522   6
 -10   2   5 11226.8 842.538   6
  10   2  -5 10867.6 1026.26   2
 -10   2   5 11998.5 1022.25   2
 -10   2   4 4551.69 601.019   2
  10   2  -4 3923.71 570.275   2
 -10   2   4 4086.13 465.706   6
 -10   2   3 703.276 279.795   2
  10   2  -3 546.968 282.181   2
 -10   2   3 117.380 112.385   6
  10   2  -2 25029.6 1140.57   5
  10   2  -2 26878.3 1181.58   2
 -10   2   2 24487.6 1301.78   1
 -10   2   2 22994.1 774.994   6
  10   2  -1 89852.6 2358.96   5
  10   2  -1 85456.5 1922.42   1
 -10   2   1 88303.1 2593.92   1
  10   2  -1 86619.2 2087.96   2
  10   2   0 97012.3 2219.40   1
 -10   2   0 91998.3 2743.05   1
  10   2   0 95590.5 2296.07   3
  10   2   1 17262.8 913.329   1
 -10   2  -1 14797.9 1084.47   1
 -10   2  -1 16333.1 811.043   7
  10   2   1 15657.7 1167.30   6
 -10   2  -2 3160.95 553.169   1
  10   2   2 3317.59 576.577   6
 -10   2  -2 3738.24 387.675   7
 -10   2  -2 3348.71 293.416   6
 -10   2  -3 23731.2 1454.65   1
  10   2   3 25274.5 880.028   7
 -10   2  -3 25152.9 1009.42   7
  10   2   3 27643.3 1681.88   6
  10   2   3 28341.5 1325.84   3
 -10   2  -3 24644.0 1058.32   6
 -10   2  -4 9418.24 976.830   2
  10   2   4 8848.45 391.425   7
 -10   2  -4 9185.83 593.277   7
  10   2   4 8650.46 992.833   6
 -10   2  -4 9668.54 744.087   6
  10   2   5 388.419 355.703   6
 -10   2  -5 59.2658 177.605   6
 -10   2  -5 272.230 155.365   7
 -10   2  -5 60.1078 283.958   2
 -10   2  -5 632.277 303.061   3
 -10   2  -6 1481.48 532.595   2
 -10   2  -6 2456.19 435.231   3
  10   2   6 1461.26 541.385   6
 -10   2  -7 22.3031 456.163   2
  10   2   7 1350.95 548.435   6
  10   4  -7 298.724 426.618   2
 -10   4   7 661.310 366.832   6
  10   4  -6 129.813 377.116   2
 -10   4   6 1011.34 385.897   6
  10   4  -5 5727.87 837.370   2
 -10   4   5 5923.07 698.538   6
  10   4  -4 4397.54 728.129   2
 -10   4   4 4046.44 587.302   2
 -10   4   4 3661.37 504.799   6
  10   4  -3 8753.66 673.269   3
 -10   4   3 8580.35 984.116   1
 -10   4   3 7997.66 616.923   6
  10   4  -3 8387.74 883.244   2
  10   4  -2 3007.89 486.752   2
 -10   4   2 3669.64 600.708   1
 -10   4   2 3468.38 356.363   6
  10   4  -2 3990.23 450.799   3
  10   4  -1 432.985 218.303   2
 -10   4   1 436.644 322.048   1
  10   4  -1 33.5419 193.552   3
  10   4  -1 605.069 148.304   1
 -10   4   1 276.507 106.380   6
 -10   4   0 717.568 102.607   6
 -10   4   0 576.177 354.668   1
  10   4   0 294.161 311.866   6
  10   4   0 505.779 177.850   2
 -10   4   0 485.613 83.9008   6
 -10   4  -1-54.9485 56.9792   6
  10   4   1 161.643 287.306   6
  10   4   1 219.954 210.924   7
 -10   4  -1 59.1655 258.914   1
 -10   4  -1 41.5230 37.0108   6
  10   4   2 5969.59 907.348   6
 -10   4  -2 5795.34 811.367   1
  10   4   2 4921.91 557.784   7
 -10   4  -2 5717.14 348.957   6
 -10   4  -3 7079.58 907.250   1
  10   4   3 10316.4 1206.17   6
 -10   4  -3 8496.98 1039.29   2
 -10   4  -3 7910.35 715.217   4
  10   4   3 9672.02 798.273   7
 -10   4  -3 8427.57 537.782   6
  10   4   4 2699.59 724.523   6
 -10   4  -4 2131.18 608.506   1
  10   4   4 1534.86 306.770   7
 -10   4  -4 2910.00 650.452   2
  10   4   5 1776.19 593.819   6
 -10   4  -5 2282.46 633.246   2
  10   4   6-631.170 622.399   6
 -10   4  -6-676.770 453.982   2
  10   6  -4-227.166 360.671   2
 -10   6   4 442.616 439.405   1
 -10   6   4 351.210 281.338   6
  10   6  -3 607.848 365.438   2
 -10   6   3 751.707 440.281   1
 -10   6   3 853.649 294.039   6
 -10   6   2 430.240 383.028   1
  10   6  -2 74.9901 240.600   2
  10   6  -1 139.974 305.834   6
  10   6  -1 1354.15 314.255   2
 -10   6   1 1170.34 461.951   1
  10   6   0 49.7958 437.909   6
 -10   6   0 632.789 411.687   1
  10   6   1 86.7259 388.381   6
 -10   6  -1 300.246 329.781   1
 -10   6  -1 764.882 455.926   2
  10   6   2 1366.51 629.858   6
 -10   6  -2 858.610 535.863   1
 -10   6  -2-118.452 324.323   2
 -10   6  -3 190.345 371.409   1
  10   6   3 327.869 455.706   6
 -10   6  -3-477.495 475.686   2
  10   6   4 290.850 473.242   6
 -10   6  -4 517.251 395.960   2
 -10   6  -4 380.171 379.231   1
 -11  -5   6 442.903 358.261   4
  11  -5  -6-317.724 374.432   7
 -11  -5   5 985.551 498.043   4
  11  -5  -5 798.372 352.573   7
 -11  -5   4-184.799 362.006   4
  11  -5  -4-565.682 371.551   7
 -11  -5   3 999.355 415.410   4
  11  -5  -3 931.227 418.234   7
  11  -5  -2 794.043 410.448   5
  11  -5  -2 152.021 289.946   7
 -11  -5   2 734.440 446.784   4
 -11  -5   2 811.900 312.645   2
  11  -5  -1 883.769 386.188   5
  11  -5  -1 1012.17 372.930   7
 -11  -5   1 905.079 410.670   4
 -11  -5   1 1067.89 298.285   2
  11  -5   0 1200.80 399.524   5
 -11  -5   0 956.336 493.075   4
  11  -5   0 232.291 378.405   7
  11  -5   1 4840.28 763.448   7
 -11  -5  -1 4956.62 849.887   4
  11  -5   2 2695.95 638.487   7
 -11  -5  -2 2071.91 612.576   4
  11  -5   3 1644.21 565.081   7
 -11  -5  -3 1587.32 491.319   4
  11  -5   4 2488.26 624.059   7
 -11  -3   7 3433.14 601.391   5
  11  -3  -7 3477.40 555.926   7
 -11  -3   7 2723.97 476.544   4
 -11  -3   6 6888.02 787.691   5
 -11  -3   6 4368.16 621.728   4
  11  -3  -6 5652.36 696.727   7
 -11  -3   5 632.854 308.471   4
 -11  -3   5 99.0106 221.624   5
  11  -3  -5 395.232 300.230   7
 -11  -3   4 13444.9 1035.91   4
  11  -3  -4 13665.1 1008.60   7
  11  -3  -4 14600.8 1095.63   6
 -11  -3   3 8395.51 815.824   2
  11  -3  -3 8868.92 804.260   7
  11  -3  -3 8879.76 675.872   5
 -11  -3   3 7899.10 814.242   4
  11  -3  -3 8442.15 747.187   6
 -11  -3   2 28817.6 1392.69   2
  11  -3  -2 25868.7 1241.10   5
 -11  -3   2 27985.1 1525.55   4
  11  -3  -2 25372.8 1341.43   7
  11  -3  -2 25917.9 1096.00   6
 -11  -3   1 10272.0 739.858   2
 -11  -3   1 10488.7 932.437   4
  11  -3  -1 10595.5 846.783   7
 -11  -3   0 7118.11 540.517   2
 -11  -3   0 7045.83 775.385   4
  11  -3   0 6639.14 663.452   7
  11  -3   0 6065.71 739.738   1
 -11  -3  -1 204.972 222.003   4
 -11  -3  -1 257.054 126.667   2
  11  -3   1 564.754 278.834   1
  11  -3   1 247.766 280.416   7
 -11  -3  -2 17572.9 548.115   2
 -11  -3  -2 19701.8 1351.97   4
  11  -3   2 20432.8 1209.53   7
  11  -3   2 21412.9 1506.32   1
 -11  -3  -3 8803.16 928.134   4
  11  -3   3 9185.51 844.205   7
  11  -3   4 99.1918 221.134   7
 -11  -3  -4-90.2533 290.071   4
  11  -3   5 751.292 354.428   7
  11  -3   6 2008.94 505.352   6
  11  -3   7 421.829 404.203   6
  11  -1  -9 615.092 433.207   2
  11  -1  -8 614.380 437.466   2
  11  -1  -8 254.578 250.233   7
 -11  -1   7 3950.22 398.269   5
  11  -1  -7 4302.87 698.376   2
  11  -1  -7 4285.73 570.765   7
 -11  -1   6 13657.0 700.711   5
 -11  -1   6 12742.7 509.895   3
  11  -1  -6 12732.5 1104.99   2
  11  -1  -5 19157.7 1181.35   6
  11  -1  -5 18715.5 1255.94   2
 -11  -1   4 21342.4 1279.94   2
 -11  -1   4 18552.3 904.031   1
  11  -1  -4 20150.8 1082.84   6
 -11  -1   3 28640.5 1080.96   1
  11  -1  -3 29391.5 1159.34   6
 -11  -1   2 61524.5 1678.73   1
  11  -1  -2 63204.0 1544.82   6
 -11  -1   1 84746.9 2135.75   1
  11  -1  -1 78321.5 1543.98   6
 -11  -1   1 78728.9 2176.84   3
 -11  -1   1 81519.5 2163.37   2
 -11  -1   0 42776.2 1531.91   1
  11  -1   0 43976.5 1451.04   7
 -11  -1   0 43854.0 1600.66   3
  11  -1   0 42333.1 1094.11   6
 -11  -1   0 41680.1 1438.57   2
  11  -1   1 72710.7 1894.00   7
 -11  -1  -1 75295.6 2215.76   3
  11  -1   1 75496.9 1630.80   6
 -11  -1  -2 117649. 2915.33   4
  11  -1   2 115524. 2512.80   7
 -11  -1  -2 119884. 2961.61   3
  11  -1   2 113086. 2390.76   6
 -11  -1  -2 121574. 3351.07   6
  11  -1   3 44040.6 2063.31   1
 -11  -1  -3 44767.0 1669.74   4
  11  -1   3 43740.4 1346.63   7
 -11  -1  -3 45209.1 1758.01   3
  11  -1   3 44966.7 1540.47   6
 -11  -1  -3 46771.8 2048.72   6
 -11  -1  -4 5214.71 588.142   2
 -11  -1  -4 5922.86 608.828   4
  11  -1   4 5922.06 454.823   7
 -11  -1  -4 5947.18 667.509   3
  11  -1   4 5683.66 600.046   6
 -11  -1  -5 6852.85 745.461   2
 -11  -1  -5 7656.17 675.596   4
  11  -1   5 7838.57 816.189   6
 -11  -1  -6 2999.69 522.013   2
  11  -1   6 4053.29 635.404   6
 -11  -1  -7 5061.11 750.925   2
  11  -1   7 6958.07 923.647   6
  11  -1   8 1321.83 554.066   6
  11   1  -9 1625.79 584.761   2
 -11   1   9 1190.83 550.056   6
  11   1  -8 619.536 434.291   2
 -11   1   8-15.2449 269.675   6
  11   1  -7 5969.28 870.874   2
 -11   1   7 3826.06 643.710   6
 -11   1   6 13817.4 1064.11   6
  11   1  -6 13173.6 1175.42   2
 -11   1   5 20801.2 1178.83   6
  11   1  -5 21564.6 1386.43   2
 -11   1   4 18768.6 1005.69   6
  11   1  -4 19536.0 1150.00   6
  11   1  -4 18387.9 1186.50   2
 -11   1   4 20811.2 1270.00   2
 -11   1   3 30382.7 1149.30   6
  11   1  -3 30355.7 1372.17   6
 -11   1   3 29897.7 1393.74   1
  11   1  -3 29716.3 1373.96   2
 -11   1   3 33375.9 1506.86   2
  11   1  -2 59302.4 1551.01   5
 -11   1   2 58164.3 1957.63   1
  11   1  -2 58892.9 1836.45   2
 -11   1   1 72329.1 2231.06   1
  11   1  -1 70713.2 1921.21   1
  11   1   0 41939.3 1555.05   1
 -11   1   0 40930.7 1711.64   1
  11   1   1 73087.3 2172.26   1
 -11   1  -1 67747.8 2367.10   1
  11   1   1 66786.5 2268.60   6
 -11   1  -2 118795. 3320.87   1
  11   1   2 125295. 3136.31   1
  11   1   2 120777. 3277.05   6
 -11   1  -2 118504. 2578.16   6
  11   1   3 52475.7 2004.84   1
  11   1   3 50003.5 2133.03   6
 -11   1  -3 45934.9 1643.97   6
  11   1   4 3977.88 618.417   6
 -11   1  -4 4224.32 532.119   6
 -11   1  -4 4584.81 571.223   3
 -11   1  -4 4269.07 665.355   2
  11   1   5 7122.94 852.463   6
 -11   1  -5 5562.90 300.751   4
 -11   1  -5 6160.91 656.261   3
 -11   1  -5 6060.74 716.976   6
 -11   1  -5 6487.18 865.921   2
 -11   1  -6 2869.52 461.977   3
 -11   1  -6 3090.36 659.505   2
  11   1   6 2613.35 597.507   6
 -11   1  -7 4493.99 837.942   2
  11   1   7 5930.82 909.987   6
 -11   1  -8 718.823 478.549   2
  11   1   8 578.841 429.020   6
  11   3  -8 140.511 411.373   2
 -11   3   8-185.798 367.748   6
  11   3  -7 2575.54 703.862   2
 -11   3   7 3635.71 664.447   6
  11   3  -6 4942.39 836.164   2
 -11   3   6 5290.33 683.764   6
  11   3  -5 424.745 342.656   2
 -11   3   5 446.647 251.195   6
 -11   3   4 12761.3 825.306   6
 -11   3   4 14515.1 1103.63   2
  11   3  -4 14131.1 1147.31   2
 -11   3   3 9547.40 940.659   1
 -11   3   3 8918.99 589.745   6
 -11   3   3 10157.7 862.981   2
  11   3  -3 10158.4 874.740   2
  11   3  -2 27854.8 1425.39   5
 -11   3   2 26327.0 1510.09   1
 -11   3   2 28202.4 869.063   6
  11   3  -2 30931.5 1216.18   3
  11   3  -2 28537.0 1327.56   2
  11   3  -1 12850.3 962.514   5
  11   3  -1 12044.0 615.407   1
 -11   3   1 12821.2 818.158   7
 -11   3   1 13084.9 1057.04   1
 -11   3   1 11018.6 334.618   6
  11   3  -1 13376.4 820.528   3
  11   3  -1 11726.7 722.173   2
  11   3   0 8297.51 591.764   1
 -11   3   0 8628.74 870.316   1
 -11   3   0 7931.41 656.543   7
  11   3   0 8563.36 689.263   3
 -11   3  -1 835.888 266.783   7
  11   3   1 611.848 355.550   6
 -11   3  -1 561.951 304.123   1
  11   3   1 623.241 242.367   3
  11   3   1 1352.54 303.216   1
 -11   3  -2 18387.6 1370.53   1
  11   3   2 18609.1 924.201   7
 -11   3  -2 18916.7 627.791   6
  11   3   2 19011.8 1487.96   6
 -11   3  -2 19477.9 1033.54   7
  11   3   3 7899.80 1000.48   6
  11   3   3 7352.39 580.281   7
 -11   3  -3 6573.08 598.572   7
 -11   3  -3 6212.56 479.377   6
 -11   3  -3 6767.26 875.145   1
 -11   3  -4 213.699 144.678   6
  11   3   4-145.569 319.477   6
 -11   3  -4 162.195 152.094   7
 -11   3  -4 630.408 450.887   1
 -11   3  -4-51.5332 141.397   4
 -11   3  -4 62.3541 255.093   2
  11   3   4 184.759 163.355   7
  11   3   5 399.671 318.104   6
 -11   3  -5 366.163 246.448   6
 -11   3  -5 444.475 346.893   2
  11   3   6 3147.75 749.843   6
 -11   3  -6 3061.04 766.289   2
 -11   3  -6 2237.47 469.732   3
 -11   3  -7 674.640 448.785   2
  11   3   7 1253.17 546.070   6
  11   5  -6 553.295 471.417   2
 -11   5   6 455.002 285.436   6
  11   5  -5 1303.44 466.436   2
 -11   5   5 969.085 360.085   6
  11   5  -4 571.288 472.701   2
 -11   5   4 280.614 396.816   1
 -11   5   4 153.268 230.875   6
 -11   5   3 1448.85 484.416   1
  11   5  -3 1227.79 437.036   2
 -11   5   3 970.079 276.590   6
 -11   5   2 238.568 324.095   1
  11   5  -2 807.920 315.281   2
 -11   5   2 557.244 183.907   6
  11   5  -1 580.080 263.016   2
 -11   5   1 845.657 378.332   1
  11   5  -1 905.128 179.102   1
 -11   5   1 697.512 150.619   6
 -11   5   0 1455.52 523.221   1
  11   5   0 1088.07 532.236   6
 -11   5   0 689.008 114.043   6
  11   5   1 5247.91 935.305   6
 -11   5  -1 4672.76 790.938   1
 -11   5  -1 4428.69 260.495   6
  11   5   2 2356.77 716.822   6
 -11   5  -2 3054.39 723.859   1
 -11   5  -2 675.523 277.055   2
 -11   5  -3 1956.73 591.803   1
  11   5   3 2798.72 696.472   6
 -11   5  -3 1907.60 539.645   2
  11   5   4 2514.20 786.316   6
 -11   5  -4 2540.51 667.559   1
 -11   5  -4 2114.86 650.467   2
  11   5   5 829.521 656.305   6
 -11   5  -5 155.712 358.363   2
 -12  -6   4 328.198 369.414   4
  12  -6  -4 76.6482 414.516   7
  12  -6  -3 1448.63 572.942   7
 -12  -6   3 915.249 454.877   4
 -12  -6   2 786.178 520.313   4
  12  -6  -2 373.499 395.198   5
  12  -6  -2 720.210 433.143   7
  12  -6  -1 844.793 450.768   5
  12  -6  -1 1663.11 598.021   7
 -12  -6   1 1821.08 685.718   4
  12  -6   0-186.304 329.625   5
  12  -6   0-300.791 399.446   7
 -12  -6   0 605.896 536.136   4
  12  -6   1 686.307 511.709   5
  12  -6   1 958.711 496.294   7
 -12  -6  -1 186.114 441.701   4
  12  -6   2 732.634 531.759   7
 -12  -6  -2-661.632 529.218   4
  12  -6   3 60.1343 437.653   7
 -12  -4   7 3798.90 708.966   5
  12  -4  -7 2552.50 570.396   7
 -12  -4   6 563.885 428.121   4
  12  -4  -6 234.998 299.880   7
  12  -4  -5 2359.33 560.710   7
 -12  -4   5 2053.46 494.786   4
  12  -4  -4 2161.88 490.902   6
 -12  -4   4 1561.08 403.263   4
  12  -4  -4 2330.71 518.003   7
  12  -4  -3 1289.49 359.712   6
  12  -4  -3 731.072 283.273   5
 -12  -4   3 1139.75 363.976   4
  12  -4  -2 44.8882 242.507   5
 -12  -4   2 320.895 303.484   4
  12  -4  -2 340.499 271.893   7
 -12  -4   2 797.091 342.221   2
 -12  -4   1-69.2018 314.596   4
  12  -4  -1-223.651 226.355   7
 -12  -4   1 203.180 201.482   2
 -12  -4   0 5480.22 508.164   2
 -12  -4   0 6059.17 836.261   4
  12  -4   0 6067.73 746.377   7
 -12  -4  -1 11351.6 541.200   2
 -12  -4  -1 11721.5 1173.13   4
  12  -4   1 12490.6 1071.27   7
 -12  -4  -2 1937.55 581.205   4
  12  -4   2 3085.90 598.387   7
  12  -4   3 2088.79 513.529   7
 -12  -4  -3 1640.05 509.112   4
 -12  -4  -4 708.001 387.573   4
  12  -4   4 39.3371 283.143   7
  12  -4   5 417.425 356.839   7
  12  -2  -8 486.696 305.958   7
 -12  -2   7 823.222 265.786   5
  12  -2  -7 636.529 293.993   7
  12  -2  -6 512.575 265.087   7
  12  -2  -5 422.174 234.855   6
 -12  -2   5 349.274 154.379   1
  12  -2  -5 387.586 276.764   7
 -12  -2   4 19732.6 771.711   1
  12  -2  -4 21714.0 1233.66   7
 -12  -2   4 20076.5 828.587   3
  12  -2  -4 22489.4 1203.17   6
 -12  -2   3 33373.0 1604.91   2
 -12  -2   3 33678.8 1019.68   1
  12  -2  -3 32896.9 1025.69   5
  12  -2  -3 34682.0 1539.25   7
 -12  -2   3 31821.9 1154.86   3
  12  -2  -3 32974.1 1296.94   6
 -12  -2   2 37139.9 1545.90   2
 -12  -2   2 34315.6 1071.87   1
 -12  -2   2 33401.2 1278.24   3
  12  -2  -2 33176.4 1468.53   7
  12  -2  -2 34616.6 1100.66   6
  12  -2  -1 21855.6 1155.27   7
 -12  -2   1 24915.2 1141.57   3
  12  -2  -1 24595.6 667.486   6
 -12  -2   1 24650.8 1172.67   2
  12  -2   0 9396.89 747.791   7
 -12  -2   0 9316.83 737.132   3
 -12  -2   0 8888.94 639.494   2
 -12  -2  -1 20012.3 1265.90   4
 -12  -2  -1 21307.7 1195.14   3
  12  -2   1 22252.5 1125.10   7
 -12  -2  -1 20667.3 953.873   2
 -12  -2  -2 17803.5 1171.25   4
  12  -2   2 18738.9 1407.29   1
 -12  -2  -2 18698.6 1204.40   3
  12  -2   2 17128.5 659.111   6
  12  -2   2 18309.4 1004.83   7
 -12  -2  -3 2367.43 493.003   4
  12  -2   3 1966.98 360.622   7
  12  -2   3 1931.74 290.741   6
 -12  -2  -4 10197.0 720.969   2
 -12  -2  -4 12343.2 1005.54   4
  12  -2   4 10885.0 779.725   7
  12  -2   4 10474.5 777.290   6
 -12  -2  -5 7984.20 685.091   2
  12  -2   5 8315.81 689.246   7
 -12  -2  -5 8272.38 845.764   4
  12  -2   5 8498.34 804.299   6
 -12  -2  -6 9193.34 814.503   2
  12  -2   6 9656.28 980.859   6
  12  -2   7 1196.45 422.840   6
  12   0  -9 494.717 422.000   2
 -12   0   9-27.9896 412.602   6
  12   0  -8 2510.47 679.058   2
 -12   0   8 2762.03 619.670   6
 -12   0   7 8926.98 982.127   6
  12   0  -7 10571.3 1108.57   2
  12   0  -6 8399.43 929.696   2
 -12   0   6 8884.13 900.944   6
  12   0  -5 3540.91 571.688   2
  12   0  -4 2214.76 426.673   2
 -12   0   4 2660.53 481.707   2
 -12   0   4 2738.58 425.653   1
  12   0  -4 2274.37 371.227   6
 -12   0   3 48644.0 1704.40   1
  12   0  -3 50908.0 1664.13   6
 -12   0   2 35223.8 1423.53   1
  12   0  -2 35061.3 1284.11   6
  12   0  -1 858.438 270.766   1
 -12   0   1 656.508 226.090   1
 -12   0   0 174834. 3953.06   1
  12   0   0 182315. 4027.38   1
 -12   0  -1 114517. 3095.60   1
  12   0   1 111799. 2712.29   6
  12   0   2 72758.1 1732.67   7
 -12   0  -2 73545.0 2320.03   3
  12   0   2 75795.7 2262.49   6
 -12   0  -2 74729.8 2284.08   6
  12   0   3 28617.7 1601.93   1
  12   0   3 31893.6 1005.39   7
 -12   0  -3 31129.3 1462.77   3
  12   0   3 28943.0 1403.74   6
 -12   0  -3 32426.3 1548.12   6
 -12   0  -4 8091.05 825.411   2
 -12   0  -4 9112.88 655.578   4
  12   0   4 8233.61 427.321   7
 -12   0  -4 9867.26 843.851   3
  12   0   4 7528.22 773.154   6
 -12   0  -4 9786.46 898.752   6
 -12   0  -5 9627.47 957.863   2
 -12   0  -5 9761.91 647.134   4
 -12   0  -5 9968.47 872.362   3
  12   0   5 10973.2 1002.28   6
 -12   0  -6 7272.27 780.679   3
 -12   0  -6 6725.10 883.381   2
  12   0   6 7524.39 916.555   6
 -12   0  -7-410.871 448.922   2
  12   0   7 708.435 445.930   6
  12   2  -8-238.545 402.298   2
 -12   2   8 171.433 302.936   6
  12   2  -7 1209.93 488.633   2
 -12   2   7 1148.56 424.909   6
  12   2  -6 321.391 380.105   2
 -12   2   6-207.187 249.118   6
  12   2  -5 178.266 300.702   2
 -12   2   5 310.973 240.681   6
 -12   2   4 19134.4 979.426   6
 -12   2   4 22412.7 1376.13   2
  12   2  -4 21714.7 1351.67   2
 -12   2   3 32749.1 1651.03   1
 -12   2   3 32462.0 1140.28   6
  12   2  -3 34758.2 1568.47   2
  12   2  -2 31442.5 1338.51   5
 -12   2   2 30903.7 1558.88   1
  12   2  -2 34125.9 1041.37   1
  12   2  -2 31886.0 1342.98   2
 -12   2   1 25595.9 1398.71   1
  12   2  -1 24567.2 1043.31   1
  12   2   0 6010.03 552.292   1
 -12   2   0 6029.71 713.774   1
  12   2   1 21826.2 1141.14   1
 -12   2  -1 20818.9 1367.67   1
  12   2   1 19121.3 1345.83   6
  12   2   2 17991.2 1095.15   1
 -12   2  -2 17168.6 1284.90   1
 -12   2  -2 14882.0 793.580   7
  12   2   2 16854.2 1302.75   6
 -12   2  -2 16885.9 703.725   6
  12   2   3 1671.04 442.491   6
 -12   2  -3 1914.11 284.645   6
 -12   2  -3 2381.81 324.591   7
 -12   2  -3 1759.67 490.470   1
  12   2   4 8860.61 458.385   7
 -12   2  -4 9047.81 593.862   7
  12   2   4 8905.67 1049.74   6
 -12   2  -4 8594.28 722.999   6
 -12   2  -4 8137.07 954.757   2
 -12   2  -5 11525.9 924.067   3
  12   2   5 9734.87 1121.53   6
 -12   2  -5 9428.37 866.409   6
 -12   2  -5 8441.47 1051.17   2
  12   2   6 8575.69 1097.55   6
 -12   2  -6 7233.64 732.071   3
 -12   2  -6 9326.52 1193.95   2
 -12   2  -7 3232.29 813.759   2
  12   2   7 991.449 544.109   6
  12   4  -7 2084.31 634.784   2
 -12   4   7 2473.12 572.294   6
  12   4  -6 1278.49 500.315   2
 -12   4   6 788.264 350.088   6
  12   4  -5 2542.81 619.702   2
 -12   4   5 2483.53 463.411   6
 -12   4   4 2686.47 612.948   1
  12   4  -4 2847.63 616.020   2
 -12   4   4 2447.90 382.372   6
 -12   4   3 1253.33 422.621   1
  12   4  -3 1806.04 459.633   2
 -12   4   3 1224.43 249.841   6
 -12   4   2 1193.98 389.797   1
  12   4  -2 448.650 264.789   2
  12   4  -2 598.812 273.166   3
 -12   4   2 458.900 120.334   6
  12   4  -1-127.454 165.682   1
  12   4  -1-156.660 200.679   2
 -12   4   1 77.6153 311.129   1
 -12   4   1 42.3623 32.0278   6
  12   4   0 6524.07 562.655   1
  12   4   0 4785.57 786.576   6
 -12   4   0 5485.13 791.870   1
  12   4   1 8620.98 1063.63   6
 -12   4  -1 11846.1 1178.50   1
  12   4   2 2179.03 615.600   6
 -12   4  -2 2664.51 623.388   1
  12   4   2 2655.53 430.642   7
 -12   4  -3 2465.75 273.034   6
  12   4   3 2241.05 398.394   7
  12   4   3 2396.48 658.579   6
 -12   4  -3 3239.51 702.824   1
 -12   4  -3 2766.20 645.235   2
  12   4   4 1009.52 584.733   6
 -12   4  -4 837.410 398.728   1
 -12   4  -4 101.562 360.744   2
  12   4   5-159.848 334.426   6
 -12   4  -5 351.078 444.803   2
  12   4   6 762.724 427.017   6
 -12   4  -6 659.681 516.604   2
  12   6  -4 280.564 400.894   2
 -12   6   4 457.627 499.116   1
 -12   6   3 2042.23 625.165   1
  12   6  -3 1234.70 465.895   2
  12   6  -2 818.124 357.543   2
 -12   6   2 1843.19 631.576   1
  12   6  -1 1587.55 584.132   6
 -12   6   1 1537.75 523.720   1
  12   6   0-334.425 430.344   6
 -12   6   0 274.255 461.110   1
  12   6   1 89.2686 440.284   6
 -12   6  -1 386.690 307.178   1
 -12   6  -1-546.707 419.125   2
  12   6   2 24.8607 533.945   6
 -12   6  -2-61.2354 370.248   1
 -12   6  -2 391.616 429.699   2
 -12   6  -3 3.85368 364.447   1
  12   6   3 28.4890 421.163   6
 -12   6  -3-5.91108 358.543   2
 -13  -5   6 772.509 325.446   4
  13  -5  -6 725.220 476.685   7
 -13  -5   5 566.293 378.504   4
  13  -5  -5-24.0703 330.221   7
 -13  -5   4 1463.36 537.867   4
  13  -5  -4 1240.84 523.092   7
 -13  -5   3 301.677 320.047   4
  13  -5  -3 1021.66 447.935   7
  13  -5  -2 614.983 390.755   5
 -13  -5   2 463.100 428.286   4
  13  -5  -2 340.798 309.644   7
  13  -5  -1 1892.04 547.662   5
 -13  -5   1 1425.56 446.136   4
  13  -5  -1 2458.96 605.072   7
 -13  -5   0 771.862 494.465   4
  13  -5   0 1333.37 497.292   7
 -13  -5  -1 2812.78 703.582   4
  13  -5   1 3223.53 715.878   7
  13  -5   2 1832.95 550.640   7
 -13  -5  -2 1724.90 562.185   4
  13  -5   3 1668.41 592.536   7
 -13  -5  -3 963.892 442.553   4
  13  -5   4 1758.13 580.619   7
 -13  -5  -4 2154.33 645.858   4
  13  -3  -8 397.516 330.468   7
 -13  -3   7 1535.74 470.537   4
  13  -3  -7 1294.35 414.831   7
 -13  -3   6 4819.22 686.622   4
  13  -3  -6 4737.58 682.203   7
 -13  -3   5 1276.87 462.817   4
  13  -3  -5 1301.63 459.288   7
  13  -3  -4 2416.73 494.413   6
 -13  -3   4 2429.80 527.548   4
  13  -3  -4 2802.43 539.103   7
  13  -3  -3 2528.98 410.621   6
  13  -3  -3 2442.27 361.958   5
 -13  -3   3 2506.24 554.885   4
 -13  -3   3 3237.75 532.219   2
  13  -3  -3 2216.09 483.712   7
  13  -3  -2 122.574 101.649   6
 -13  -3   2 260.072 311.316   4
 -13  -3   2 353.873 211.729   2
  13  -3  -2 667.581 342.264   7
  13  -3  -1 4229.01 604.653   7
 -13  -3   1 3908.56 666.181   4
 -13  -3   1 3919.87 484.075   2
 -13  -3   0 14474.2 824.166   2
 -13  -3   0 15413.6 1241.91   4
  13  -3   0 13810.6 1030.80   7
 -13  -3  -1 10082.5 1008.68   4
  13  -3   1 10121.1 875.561   7
 -13  -3  -1 11097.5 638.943   2
 -13  -3  -2 4631.85 734.612   4
  13  -3   2 4188.35 592.878   7
 -13  -3  -2 5282.38 383.503   2
 -13  -3  -3 742.172 131.839   2
 -13  -3  -3 447.422 353.451   4
  13  -3   3 216.811 241.296   7
 -13  -3  -3 674.984 136.435   2
 -13  -3  -4 8763.65 439.982   2
 -13  -3  -4 8459.07 976.019   4
  13  -3   4 8550.38 854.408   7
  13  -3   5 3820.16 569.618   7
 -13  -3  -5 3390.64 680.822   4
  13  -3   5 3429.97 560.037   6
  13  -3   6-135.672 282.947   6
  13  -1  -8 1901.77 593.118   2
  13  -1  -8 2284.94 498.282   7
  13  -1  -7 25.2998 297.039   2
 -13  -1   5 7710.51 657.180   1
 -13  -1   4 17157.0 935.031   1
  13  -1  -4 19414.0 1087.27   6
 -13  -1   3 29522.7 1199.20   1
  13  -1  -3 30146.7 1229.04   6
 -13  -1   3 32083.3 1575.34   2
 -13  -1   2 5778.68 541.239   1
  13  -1  -2 6226.37 464.538   6
 -13  -1   2 7399.16 704.219   2
 -13  -1   1 99955.2 2567.26   1
  13  -1  -1 104373. 2942.48   1
  13  -1  -1 95328.2 1907.24   6
 -13  -1   1 100140. 2632.63   2
 -13  -1   0 41179.6 1639.88   1
  13  -1   0 39888.1 1490.55   7
 -13  -1   0 41800.9 1712.66   3
  13  -1   0 42505.5 1223.14   6
 -13  -1   0 41217.4 1567.38   2
  13  -1   1 21307.1 1044.47   7
 -13  -1  -1 23452.2 1293.14   3
  13  -1   1 23944.8 929.165   6
  13  -1   2 322.759 116.519   6
  13  -1   2 369.329 176.376   7
 -13  -1  -2 558.379 306.195   3
 -13  -1  -3 18029.8 1123.32   4
  13  -1   3 17084.7 870.037   7
 -13  -1  -3 17705.5 1183.26   3
  13  -1   3 16836.5 961.730   6
 -13  -1  -3 16592.0 1265.58   6
 -13  -1  -4 16646.2 1117.05   2
 -13  -1  -4 15049.6 1015.50   4
  13  -1   4 18258.7 876.707   7
 -13  -1  -4 16965.5 1218.70   3
  13  -1   4 19836.3 1168.23   6
 -13  -1  -5 12478.5 1024.05   2
 -13  -1  -5 12997.3 934.198   4
  13  -1   5 13707.7 686.450   7
 -13  -1  -5 11765.7 1061.53   3
  13  -1   5 13071.9 1074.38   6
 -13  -1  -6 53.5428 284.749   2
  13  -1   6 398.465 349.528   6
 -13  -1  -7 533.935 264.199   2
  13  -1   7 1392.38 553.565   6
  13   1  -8 1944.88 593.669   2
 -13   1   8 2488.48 577.122   6
  13   1  -7 366.733 334.243   2
 -13   1   7-448.256 366.436   6
  13   1  -6 1976.68 530.294   2
 -13   1   6 2575.55 494.229   6
 -13   1   5 5820.09 630.478   6
  13   1  -5 6784.94 819.270   2
 -13   1   4 11806.0 807.786   6
  13   1  -4 13543.0 981.980   6
 -13   1   4 11961.3 986.462   1
  13   1  -4 12767.6 998.121   2
 -13   1   4 14926.0 1131.09   2
  13   1  -3 27492.0 1030.83   5
 -13   1   3 25680.9 1373.97   1
  13   1  -3 27832.8 1370.41   6
  13   1  -3 26795.9 1359.99   2
 -13   1   3 30347.9 1528.01   2
 -13   1   2 10042.2 835.527   1
  13   1  -2 9010.86 666.886   1
 -13   1   1 107341. 2988.54   1
  13   1  -1 100176. 2591.70   1
 -13   1   0 44203.8 1908.23   1
  13   1   0 46574.9 1769.51   1
 -13   1  -1 25971.1 1505.65   1
  13   1   1 24226.1 1337.09   1
  13   1   1 22318.6 1336.52   6
  13   1   2 559.189 228.582   1
  13   1   2 203.382 177.863   6
 -13   1  -2 339.385 152.799   6
  13   1   3 12182.1 1088.80   6
 -13   1  -3 12209.5 862.547   6
 -13   1  -4 14140.3 1222.78   2
  13   1   4 16471.1 569.004   7
 -13   1  -4 15682.9 1099.43   3
  13   1   4 17082.2 1284.47   6
 -13   1  -4 16996.1 1125.10   6
 -13   1  -5 13316.8 1248.98   2
 -13   1  -5 12064.6 599.866   4
 -13   1  -5 12558.3 994.444   3
  13   1   5 12491.0 1161.22   6
 -13   1  -6 620.426 352.206   3
  13   1   6 134.670 276.040   6
 -13   1  -7 1391.50 315.745   3
 -13   1  -7 1549.78 526.197   2
  13   1   7 1082.89 436.831   6
  13   3  -8 572.517 467.446   2
 -13   3   8 195.391 324.991   6
  13   3  -7 1732.70 582.770   2
 -13   3   7 737.776 395.538   6
  13   3  -6 4765.74 817.677   2
 -13   3   6 4273.05 603.592   6
  13   3  -5-65.7736 354.617   2
 -13   3   5 637.003 253.625   6
  13   3  -4 4115.73 632.707   2
 -13   3   4 2580.15 374.543   6
 -13   3   4 3772.31 672.553   1
  13   3  -3 4752.25 625.773   2
 -13   3   3 3427.33 362.306   6
 -13   3   3 4008.75 651.155   1
 -13   3   2 389.578 343.973   1
  13   3  -2 390.463 177.208   5
  13   3  -2 612.121 278.870   2
 -13   3   2 532.904 123.734   6
  13   3  -1 2698.10 464.806   5
 -13   3   1 3135.68 555.656   1
  13   3  -1 2615.15 327.237   1
  13   3   0 12690.4 819.851   1
 -13   3   0 11242.5 1076.85   1
  13   3   0 13521.8 915.610   3
  13   3   0 10789.4 1093.50   6
  13   3   1 8834.00 744.221   1
 -13   3  -1 7698.51 917.147   1
  13   3   1 8296.88 998.361   6
  13   3   2 4202.15 758.736   6
 -13   3  -2 4130.46 687.523   1
  13   3   2 3166.58 407.463   7
  13   3   2 4582.10 588.658   1
  13   3   3 311.232 377.883   6
 -13   3  -3 192.885 97.4702   6
  13   3   3 247.441 170.178   7
 -13   3  -3 53.1668 316.654   1
 -13   3  -4 10372.7 1166.55   1
 -13   3  -4 10423.2 1196.21   2
  13   3   4 11288.4 687.326   7
  13   3   4 11357.8 1311.59   6
 -13   3  -4 9598.21 722.971   6
  13   3   5 5149.86 932.371   6
 -13   3  -5 5053.94 965.272   2
  13   3   6-126.356 422.148   6
 -13   3  -6-175.364 421.080   2
 -13   3  -6 147.280 345.702   3
  13   5  -6 479.643 454.284   2
 -13   5   6 786.372 391.556   6
 -13   5   6 394.189 466.341   1
  13   5  -5 325.913 339.414   2
 -13   5   5 1206.04 554.038   1
 -13   5   5 561.236 274.736   6
 -13   5   4 1155.53 572.703   1
  13   5  -4 1801.00 574.187   2
 -13   5   4 1242.33 306.261   6
  13   5  -3 872.332 387.405   2
 -13   5   3 597.569 481.905   1
 -13   5   3 176.958 160.323   6
  13   5  -2 444.249 295.362   2
 -13   5   2 666.655 401.231   1
 -13   5   2 278.765 130.443   6
  13   5  -1 1825.92 366.576   2
 -13   5   1 1781.89 563.721   1
  13   5   0 1192.27 511.625   6
 -13   5   0 722.854 453.835   1
  13   5   1 2669.56 470.827   1
  13   5   1 2928.99 726.491   6
 -13   5  -1 2578.39 662.972   1
  13   5   2 1795.96 574.714   6
 -13   5  -2 2140.91 656.874   1
 -13   5  -3 1320.33 499.594   1
  13   5   3 676.742 464.446   6
 -13   5  -3 604.268 452.986   2
  13   5   4 815.356 532.783   6
 -13   5  -4 467.394 442.642   1
 -13   5  -4 1408.85 623.784   2
 -14  -6   3-469.291 387.399   4
  14  -6  -3 1403.12 577.056   7
  14  -6  -2 1008.36 474.730   5
 -14  -6   2 1708.15 681.022   4
  14  -6  -2 1261.91 513.247   7
  14  -6  -1 443.784 352.723   5
  14  -6  -1 1799.43 553.667   7
 -14  -6   1 882.303 474.304   4
  14  -6   0 301.572 431.373   5
  14  -6   0-362.033 436.764   7
 -14  -6   0 749.077 464.185   4
  14  -6   1-11.9423 340.460   5
  14  -6   1 103.022 363.841   7
 -14  -6  -1-216.571 447.986   4
  14  -6   2 886.619 590.938   7
 -14  -6  -2 270.825 435.874   4
  14  -4  -7-142.453 342.107   7
 -14  -4   6 119.921 293.211   4
  14  -4  -6-65.1118 307.095   7
 -14  -4   5-234.174 325.210   4
  14  -4  -5-21.5138 296.119   7
  14  -4  -4 287.017 281.802   6
 -14  -4   4 284.659 355.442   4
  14  -4  -4 331.057 255.371   7
  14  -4  -3 5042.72 577.706   6
  14  -4  -3 4509.94 594.426   5
 -14  -4   3 4153.88 735.672   4
  14  -4  -3 4220.89 686.258   7
 -14  -4   2 2997.80 622.359   4
  14  -4  -2 3880.44 614.842   5
  14  -4  -2 3177.93 582.292   7
 -14  -4   2 3739.38 543.283   2
 -14  -4   1 5180.58 570.419   2
 -14  -4   1 6550.94 881.103   4
  14  -4  -1 6209.84 788.950   7
 -14  -4   0 4514.98 756.477   4
  14  -4   0 3315.05 573.357   7
 -14  -4   0 4254.00 455.202   2
 -14  -4  -1 311.769 418.845   4
  14  -4   1 9.01930 299.642   7
 -14  -4  -1 511.415 155.985   2
 -14  -4  -2 799.230 478.670   4
  14  -4   2 598.005 362.923   7
 -14  -4  -3 1282.52 471.763   4
  14  -4   3 970.605 414.764   7
  14  -4   4 432.176 395.627   7
 -14  -4  -4 550.389 504.086   4
  14  -4   5 695.437 416.823   7
 -14  -4  -5 656.063 481.151   4
  14  -2  -8 1501.75 443.337   7
  14  -2  -7 2422.84 564.385   7
  14  -2  -6 7269.39 817.292   7
 -14  -2   6 4819.50 486.422   1
  14  -2  -5 5007.36 653.960   6
 -14  -2   5 4308.93 419.623   1
 -14  -2   5 4614.66 414.334   3
  14  -2  -5 5036.59 689.514   7
 -14  -2   4 9430.68 573.827   1
  14  -2  -4 10366.6 925.767   7
 -14  -2   4 10186.2 668.435   3
  14  -2  -4 10153.5 820.412   6
 -14  -2   3 4214.16 397.203   1
  14  -2  -3 3952.02 352.066   5
 -14  -2   3 5139.75 652.848   2
  14  -2  -3 3804.73 595.553   7
 -14  -2   3 3723.19 452.146   3
  14  -2  -3 3539.29 416.746   6
 -14  -2   2 20095.5 939.321   1
  14  -2  -2 21628.4 1280.95   7
 -14  -2   2 21303.0 1138.90   3
  14  -2  -2 22212.5 870.429   6
 -14  -2   2 23058.0 1293.23   2
  14  -2  -1 5204.34 631.468   7
  14  -2  -1 5426.27 707.508   1
  14  -2  -1 4874.53 267.701   6
 -14  -2   1 6040.74 640.431   3
 -14  -2   1 6290.33 646.725   2
 -14  -2   0 1498.35 323.654   2
  14  -2   0 1182.63 338.561   7
 -14  -2   0 1146.85 378.098   3
  14  -2   1 16854.6 1334.37   1
 -14  -2  -1 18388.4 1301.11   4
  14  -2   1 18318.1 1101.95   7
 -14  -2  -1 16443.9 1151.49   3
 -14  -2  -1 15476.1 929.548   2
 -14  -2  -2 24141.4 1474.26   4
  14  -2   2 23971.6 1238.83   7
 -14  -2  -2 24547.8 1475.23   3
  14  -2   2 22963.7 791.713   6
 -14  -2  -3 28939.5 1628.63   4
  14  -2   3 29980.7 1397.88   7
 -14  -2  -3 31067.1 1708.87   3
  14  -2   3 27820.8 1131.22   6
 -14  -2  -4 4531.33 535.885   2
 -14  -2  -4 5206.13 696.800   4
  14  -2   4 5123.55 572.463   7
  14  -2   4 5433.59 581.107   6
  14  -2   5 770.634 290.671   7
 -14  -2  -5 957.327 384.153   4
 -14  -2  -5 723.465 299.755   2
  14  -2   5 634.094 287.143   6
  14  -2   6 176.335 335.771   6
  14  -2   7 501.594 310.363   6
  14   0  -8 1.66393 379.569   2
  14   0  -7 337.556 315.112   2
  14   0  -6 4413.79 706.823   2
 -14   0   5 156.785 198.072   1
  14   0  -5-628.582 387.768   2
 -14   0   4 70.9118 161.374   1
  14   0  -4-35.4394 168.009   6
  14   0  -3 16897.4 601.728   5
 -14   0   3 14032.1 939.286   1
  14   0  -3 15219.8 924.042   6
 -14   0   2 38440.4 1626.32   1
  14   0  -2 37649.6 1423.97   6
 -14   0   1 94599.0 2753.67   1
  14   0  -1 95237.4 2776.76   1
 -14   0   0 24175.5 1373.48   1
  14   0   0 25693.8 1426.15   1
  14   0   0 24966.3 1246.58   6
  14   0   1 5468.80 674.672   1
  14   0   1 4178.78 514.530   6
 -14   0  -1 5979.36 724.691   1
 -14   0  -2 12755.0 1090.62   1
  14   0   2 15548.8 1213.90   1
  14   0   2 11862.5 674.517   7
 -14   0  -2 13483.0 1030.90   3
  14   0   2 13209.5 927.433   6
  14   0   3 7801.74 530.183   7
 -14   0  -3 8947.54 863.386   3
  14   0   3 9223.84 832.906   6
 -14   0  -3 8945.30 839.656   6
  14   0   4 4955.66 677.457   6
 -14   0  -4 5814.87 754.923   6
 -14   0  -4 5903.70 600.532   4
  14   0   4 4875.05 385.466   7
 -14   0  -4 5061.57 667.261   3
  14   0   5 639.794 94.0441   7
 -14   0  -5 631.989 226.277   4
 -14   0  -5 638.437 409.585   3
 -14   0  -5 1305.41 423.736   2
  14   0   5 1165.54 431.185   6
 -14   0  -6 7886.24 903.507   3
 -14   0  -6 6735.97 909.285   2
  14   0   6 6458.80 895.669   6
 -14   0  -7 4651.58 859.399   2
  14   0   7 5336.68 856.027   6
  14   2  -8 2214.79 684.931   2
 -14   2   8 1510.54 496.123   6
  14   2  -7 2657.00 617.050   2
 -14   2   7 2308.39 518.367   6
  14   2  -6 6501.61 912.806   2
 -14   2   6 4468.86 631.537   6
  14   2  -5 3788.02 662.117   2
 -14   2   5 3381.10 480.343   6
 -14   2   4 11700.3 1088.17   1
 -14   2   4 9445.37 701.619   6
  14   2  -4 10489.1 954.993   2
  14   2  -3 5958.29 600.647   5
  14   2  -3 5362.32 634.288   2
 -14   2   3 6304.56 773.938   1
 -14   2   3 7676.48 829.142   2
  14   2  -2 19696.4 1103.87   5
 -14   2   2 18979.7 1277.08   1
  14   2  -2 21529.4 963.032   1
  14   2  -2 18627.2 1091.05   2
 -14   2   1 5269.85 712.683   1
  14   2  -1 5126.75 517.744   1
  14   2   0 766.284 274.734   1
 -14   2   0 487.044 265.375   1
  14   2   1 16892.4 1099.94   1
 -14   2  -1 15177.7 1248.31   1
  14   2   1 15632.2 1242.32   6
  14   2   2 19211.8 1224.83   1
 -14   2  -2 19179.2 1410.64   1
  14   2   2 17730.4 1386.48   6
 -14   2  -3 31728.6 1868.92   1
  14   2   3 31375.8 1918.31   6
 -14   2  -3 29780.5 1232.03   6
  14   2   4 5261.74 867.343   6
  14   2   4 6165.51 427.218   7
 -14   2  -4 5695.12 609.965   6
 -14   2  -4 5330.26 819.049   2
  14   2   5 203.834 371.549   6
 -14   2  -5 667.499 301.514   6
 -14   2  -5 1234.00 469.138   3
 -14   2  -5 673.627 409.401   2
  14   2   6 116.100 344.534   6
 -14   2  -6 501.822 296.176   3
 -14   2  -6 1136.21 519.818   2
 -14   2  -7 1207.78 563.031   2
  14   2   7 1158.92 587.582   6
  14   4  -7 343.018 519.252   2
 -14   4   7 725.669 346.428   6
  14   4  -6 987.124 597.792   2
 -14   4   6 618.676 312.117   6
  14   4  -5 284.413 352.703   2
 -14   4   5 83.9777 220.188   6
  14   4  -4 414.224 307.271   2
 -14   4   4 906.979 495.626   1
 -14   4   4 489.606 223.491   6
  14   4  -3 5061.62 692.296   2
 -14   4   3 3525.22 659.603   1
 -14   4   3 3894.81 385.525   6
  14   4  -2 2941.17 475.009   2
 -14   4   2 2863.57 234.592   6
 -14   4   2 3446.60 647.157   1
 -14   4   1 6279.11 884.184   1
  14   4  -1 4475.89 419.445   1
  14   4   0 3552.19 443.013   1
  14   4   0 3987.69 761.980   6
 -14   4   0 4007.25 749.691   1
  14   4   1 345.323 309.244   6
 -14   4  -1 60.2634 336.324   1
  14   4   1 537.136 244.957   1
  14   4   2 490.953 412.606   6
 -14   4  -2 344.344 350.262   1
  14   4   3 680.945 263.753   7
 -14   4  -3 385.255 325.326   1
  14   4   4 1130.97 609.520   6
 -14   4  -4 681.533 491.636   1
 -14   4  -4-125.488 411.225   2
  14   4   5 763.964 622.696   6
 -14   4  -5 1441.24 628.584   2
  14   6  -3 568.730 372.947   2
 -14   6   3 909.716 549.607   1
  14   6  -2 1212.38 374.318   2
 -14   6   2 1123.54 465.253   1
 -14   6   1 793.770 521.864   1
  14   6  -1 705.926 483.475   6
  14   6   0 22.1325 404.322   6
 -14   6   0 208.651 392.253   1
  14   6   1 876.125 586.940   6
 -14   6  -1 170.303 432.450   1
  14   6   2 219.936 406.728   6
 -14   6  -2 478.489 455.696   1
 -14   6  -2 1456.61 532.361   2
 -15  -5   5 227.254 344.574   4
  15  -5  -5 835.837 421.177   7
 -15  -5   4 1221.83 505.822   4
  15  -5  -4 1628.05 505.851   7
  15  -5  -3 1018.24 427.087   5
 -15  -5   3 704.952 486.921   4
  15  -5  -3 1182.95 515.841   7
  15  -5  -2 2393.84 611.633   5
 -15  -5   2 1142.22 419.082   4
  15  -5  -2 2686.84 640.948   7
  15  -5  -1-133.369 317.576   5
 -15  -5   1 388.644 516.912   4
  15  -5  -1 251.376 454.533   7
 -15  -5   0 2317.00 661.924   4
  15  -5   0 1859.95 598.126   7
 -15  -5  -1 453.556 310.554   4
  15  -5   1 87.4687 332.724   7
  15  -5   2 1359.15 576.769   7
 -15  -5  -2 1459.39 593.839   4
  15  -5   3 688.918 396.713   7
 -15  -5  -3 1683.21 616.113   4
  15  -5   4 1121.65 430.424   7
 -15  -5  -4 605.877 489.100   4
 -15  -3   7 233.270 377.257   4
  15  -3  -7 602.678 415.202   7
 -15  -3   6 822.123 482.546   4
  15  -3  -6 867.787 392.706   7
  15  -3  -5 736.420 443.696   7
  15  -3  -4 6504.53 741.339   6
  15  -3  -4 6080.38 828.267   7
  15  -3  -3 14647.1 885.401   5
 -15  -3   3 15533.0 1329.27   4
  15  -3  -3 15315.3 1209.07   7
  15  -3  -3 15864.1 982.998   6
 -15  -3   2 8594.69 816.453   2
 -15  -3   2 8956.47 1036.76   4
  15  -3  -2 8329.34 900.079   7
 -15  -3   2 7921.37 735.637   3
  15  -3  -2 7237.34 470.191   6
 -15  -3   1 3758.84 705.305   4
 -15  -3   1 4479.09 565.411   2
 -15  -3   1 3894.82 533.964   3
  15  -3  -1 5082.33 715.014   7
 -15  -3   0 15361.1 1307.07   4
  15  -3   0 15945.6 1184.42   7
 -15  -3   0 15692.2 943.952   2
 -15  -3  -1 3820.55 688.524   4
  15  -3   1 4390.90 667.418   7
 -15  -3  -1 4345.83 466.545   2
  15  -3   2 12673.3 1044.65   7
 -15  -3  -2 13749.3 1239.02   4
 -15  -3  -2 14553.4 773.873   2
 -15  -3  -3 1301.46 247.063   2
 -15  -3  -3 1343.21 466.253   4
  15  -3   3 993.656 378.289   7
 -15  -3  -3 1134.74 224.649   2
  15  -3   4 653.293 398.720   7
 -15  -3  -4 269.647 306.107   4
  15  -3   5 158.371 232.811   7
 -15  -3  -5-146.297 328.259   4
  15  -3   5 189.089 223.110   6
  15  -1  -8 401.842 347.887   7
 -15  -1   7 3648.32 560.478   1
 -15  -1   6 2159.33 415.290   1
 -15  -1   5 3107.15 449.532   1
 -15  -1   4 19226.7 1066.76   1
  15  -1  -4 20794.2 1155.87   6
 -15  -1   3 30042.1 1341.30   1
  15  -1  -3 30551.8 1283.76   6
 -15  -1   3 31348.8 1633.18   2
 -15  -1   2 19635.6 1084.31   1
  15  -1  -2 19829.1 890.363   6
 -15  -1   2 21251.1 1256.41   2
 -15  -1   1 1838.72 371.524   1
 -15  -1   1 1996.18 401.577   2
  15  -1  -1 1536.42 335.841   7
  15  -1  -1 1708.52 398.199   1
 -15  -1   1 1817.72 499.650   3
  15  -1  -1 1878.33 258.120   6
 -15  -1   0 18291.9 1163.23   1
  15  -1   0 17380.0 1020.24   7
  15  -1   0 18576.3 1321.52   1
 -15  -1   0 15959.8 1134.91   3
  15  -1   0 17298.1 814.931   6
 -15  -1   0 18306.8 1120.03   2
  15  -1   1 50959.6 1797.40   7
 -15  -1  -1 50222.2 2071.69   3
  15  -1   1 50244.0 1537.55   6
  15  -1   2 29625.9 1286.81   7
 -15  -1  -2 25585.3 1498.63   3
  15  -1   2 29135.1 1190.19   6
 -15  -1  -3 5566.30 678.089   4
  15  -1   3 5405.27 547.272   7
  15  -1   3 4789.33 544.795   6
 -15  -1  -3 4910.12 704.346   3
 -15  -1  -4 3301.93 516.844   4
  15  -1   4 3795.28 442.027   7
 -15  -1  -4 3544.59 614.197   3
  15  -1   4 3668.80 541.712   6
 -15  -1  -4 3857.52 588.986   2
 -15  -1  -5 9744.08 967.592   2
 -15  -1  -5 9969.63 881.935   4
  15  -1   5 10348.8 646.407   7
 -15  -1  -5 10109.4 1065.30   3
  15  -1   5 10863.5 1007.72   6
 -15  -1  -6 4494.50 730.515   2
  15  -1   6 4451.19 751.828   6
 -15  -1  -7 1470.92 533.475   2
  15  -1   7 1164.15 497.780   6
  15   1  -8 112.397 324.951   2
 -15   1   8 656.439 389.987   6
  15   1  -7 3720.78 736.820   2
 -15   1   7 3683.11 645.862   6
  15   1  -6 2077.11 584.173   2
 -15   1   6 1107.76 360.487   6
  15   1  -5 2957.26 575.663   2
 -15   1   5 3479.78 610.093   1
 -15   1   4 21096.3 1330.51   1
  15   1  -4 19675.2 1288.23   2
  15   1  -3 35695.1 1256.53   5
 -15   1   3 38383.6 1785.45   1
  15   1  -3 37139.9 1661.57   6
 -15   1   3 38688.4 1847.25   2
 -15   1   2 17538.5 1203.71   1
  15   1  -2 18774.2 1062.31   1
  15   1  -1 2028.59 392.407   1
 -15   1   1 2407.61 454.463   1
 -15   1   0 12993.8 1080.72   1
  15   1   0 14005.5 1027.52   1
  15   1   0 13489.3 1048.56   6
 -15   1  -1 54402.6 2326.80   1
  15   1   1 55131.0 2207.76   1
  15   1   1 54588.7 2214.11   6
 -15   1  -2 32195.0 1832.76   1
  15   1   2 34421.1 1792.48   1
  15   1   2 31377.7 1705.81   6
 -15   1  -3 3704.81 724.280   1
  15   1   3 3053.43 592.893   6
 -15   1  -3 3166.32 464.468   6
  15   1   4 4742.05 730.501   6
 -15   1  -4 4653.76 634.554   6
  15   1   4 3375.51 296.680   7
 -15   1  -4 5170.11 746.415   3
 -15   1  -5 9889.51 1157.19   2
 -15   1  -5 10175.4 655.345   4
 -15   1  -5 9280.51 900.847   3
  15   1   5 9020.96 1019.39   6
 -15   1  -6 4048.66 645.128   3
 -15   1  -6 4672.24 855.835   2
  15   1   6 4007.07 743.015   6
 -15   1  -7 271.782 336.284   3
 -15   1  -7 1009.00 493.210   2
  15   1   7 365.138 411.113   6
  15   3  -7 1448.10 609.159   2
 -15   3   7 802.602 351.567   6
  15   3  -6 669.520 486.113   2
 -15   3   6 340.071 245.489   6
  15   3  -5 1516.43 435.542   2
 -15   3   5 1240.87 475.862   1
 -15   3   5 835.344 262.227   6
 -15   3   4 4243.32 735.727   1
  15   3  -4 4877.03 718.375   2
 -15   3   4 4106.75 463.800   6
  15   3  -3 12724.1 1030.08   5
 -15   3   3 10062.6 1048.71   1
 -15   3   3 11403.0 654.823   6
  15   3  -3 12973.8 1026.81   2
  15   3  -2 5134.35 650.080   5
 -15   3   2 4396.31 684.158   1
  15   3  -2 5916.47 439.477   1
  15   3  -2 6165.01 654.221   2
 -15   3   1 4310.96 693.438   1
  15   3  -1 3434.42 426.282   1
  15   3   0 13045.2 926.238   1
 -15   3   0 14364.9 1281.34   1
  15   3   0 10988.4 1129.90   6
  15   3   1 3914.34 717.006   6
 -15   3  -1 4074.28 737.301   1
  15   3   1 3936.29 548.762   1
 -15   3  -2 17774.3 1481.02   1
  15   3   2 14625.3 1379.28   6
  15   3   3 1070.76 472.042   6
 -15   3  -3 1575.74 236.842   6
  15   3   3 1720.56 330.787   7
  15   3   4 1087.31 522.165   6
 -15   3  -4 1798.52 612.789   1
 -15   3  -4 455.339 381.501   2
  15   3   5-7.62373 364.468   6
 -15   3  -5 11.6091 407.757   2
  15   3   6 1094.96 633.233   6
 -15   3  -6 809.408 457.947   3
 -15   3  -6 489.700 445.969   2
 -15   5   5 567.838 509.372   1
  15   5  -5 831.233 516.227   2
  15   5  -4 1286.85 573.347   2
 -15   5   4 628.346 465.557   1
  15   5  -3 1015.60 406.764   2
 -15   5   3 1101.30 478.328   1
  15   5  -2 1665.52 407.582   2
 -15   5   2 2055.72 700.905   1
 -15   5   1 622.709 440.861   1
  15   5  -1-644.377 460.189   6
  15   5   0 353.398 371.977   6
 -15   5   0 2045.01 640.915   1
  15   5   1 297.428 326.468   6
 -15   5  -1-7.42506 361.464   1
  15   5   2 1014.25 604.287   6
 -15   5  -2 268.028 408.483   1
  15   5   3 895.521 568.569   6
 -15   5  -3 1776.28 626.199   2
 -15   5  -3 1005.13 599.317   1
  15   5   4 1457.39 645.148   6
 -15   5  -4 574.742 400.211   1
 -15   5  -4 172.562 412.709   2
 -16  -6   3 995.460 576.956   4
  16  -6  -3 12.7457 460.452   7
  16  -6  -2 651.203 424.136   5
 -16  -6   2 1027.01 564.854   4
  16  -6  -2-152.356 421.327   7
  16  -6  -1 37.0411 401.868   5
 -16  -6   1-76.5299 483.640   4
  16  -6  -1 885.260 485.684   7
  16  -6   0 1516.58 693.538   5
  16  -6   0 850.674 492.779   7
 -16  -6   0 369.274 557.052   4
  16  -6   1-381.490 429.986   7
 -16  -6  -1-724.781 513.747   4
 -16  -4   6 408.719 396.683   4
  16  -4  -6 901.696 483.191   7
 -16  -4   5 3835.49 745.422   4
  16  -4  -5 2857.11 658.298   7
 -16  -4   4 1686.79 522.328   4
  16  -4  -4 1462.84 520.440   7
  16  -4  -3 5956.77 703.544   5
 -16  -4   3 6448.22 950.182   4
  16  -4  -3 6318.06 874.783   7
  16  -4  -2 7886.16 850.729   5
 -16  -4   2 6268.14 961.792   4
  16  -4  -2 6380.17 846.735   7
 -16  -4   1 1977.09 489.007   4
  16  -4  -1 1041.90 442.057   7
 -16  -4   1 1748.35 365.631   2
 -16  -4   0 20.8019 354.218   4
  16  -4   0-245.418 291.202   7
 -16  -4   0-3.45292 146.750   2
 -16  -4  -1 225.786 392.350   4
  16  -4   1 457.017 422.313   7
 -16  -4  -2 85.1645 417.444   4
  16  -4   2 156.180 310.361   7
 -16  -4  -3 2142.59 684.562   4
  16  -4   3 1600.52 466.615   7
  16  -4   4 2678.38 600.568   7
 -16  -4  -4 2838.66 685.725   4
  16  -4   5 820.666 445.991   7
 -16  -4  -5 830.061 461.429   4
  16  -2  -8 421.734 354.835   7
  16  -2  -7 1904.75 535.255   7
 -16  -2   6 767.420 255.490   1
  16  -2  -6 1297.43 424.884   7
 -16  -2   6 982.177 220.244   3
 -16  -2   5 5429.96 501.376   1
 -16  -2   5 6028.15 534.595   3
  16  -2  -5 4878.94 715.004   7
 -16  -2   4 9984.50 658.283   1
 -16  -2   4 10933.1 794.123   3
  16  -2  -4 10037.4 822.800   6
 -16  -2   3 4352.52 458.471   1
  16  -2  -3 2901.39 549.613   7
 -16  -2   3 4372.17 571.951   3
  16  -2  -3 3392.46 421.462   6
 -16  -2   2 5651.44 561.037   1
  16  -2  -2 5838.58 718.357   7
 -16  -2   2 6289.50 710.517   3
  16  -2  -2 5631.06 443.092   6
 -16  -2   2 6481.84 733.482   2
  16  -2  -1 13111.2 1052.79   7
 -16  -2   1 13719.6 1070.72   3
  16  -2  -1 12801.7 468.104   6
 -16  -2   1 14833.8 1058.27   2
  16  -2   0 50577.6 2061.13   7
 -16  -2   0 53219.4 2200.16   3
 -16  -2   0 49503.6 1932.65   2
 -16  -2  -1 38313.3 2035.63   4
  16  -2   1 39661.8 1781.34   7
 -16  -2  -1 40404.1 1981.80   3
 -16  -2  -1 38514.7 1643.28   2
 -16  -2  -2-93.3825 275.473   4
  16  -2   2 309.379 274.958   7
  16  -2   2 171.382 107.350   6
 -16  -2  -3 5700.98 783.019   4
  16  -2   3 4899.87 613.642   7
  16  -2   3 5097.41 492.294   6
 -16  -2  -3 5409.43 824.278   3
 -16  -2  -4 4839.04 743.933   4
  16  -2   4 4019.58 567.309   7
  16  -2   4 3582.35 484.371   6
 -16  -2  -4 3868.41 530.250   2
  16  -2   5 1888.36 383.369   7
 -16  -2  -5 2682.69 565.686   4
 -16  -2  -5 2297.85 439.284   2
  16  -2   5 2025.75 428.131   6
 -16  -2  -6 133.881 317.046   4
  16  -2   6 60.5749 318.709   6
  16   0  -8 921.058 487.549   2
 -16   0   7 519.491 340.352   1
  16   0  -7 803.848 489.412   2
 -16   0   6 278.099 277.990   1
  16   0  -6 409.625 404.671   2
 -16   0   5 10784.5 940.686   1
 -16   0   4 27935.7 1458.68   1
  16   0  -4 28259.5 1437.60   6
 -16   0   3 39004.9 1739.46   1
  16   0  -3 38058.8 1583.70   6
 -16   0   2 3563.96 547.939   2
  16   0  -2 3621.88 467.751   6
 -16   0   2 3620.80 537.140   1
  16   0  -2 3844.03 545.623   1
 -16   0   1 22637.9 1359.97   1
  16   0  -1 23206.5 1390.89   1
 -16   0   0 41830.2 1899.85   1
  16   0   0 41416.0 1946.74   1
  16   0   0 42044.1 1744.13   6
 -16   0  -1 15457.7 1212.34   1
  16   0   1 16602.0 1264.22   1
  16   0   1 13994.5 975.097   6
 -16   0  -2 168.762 379.324   1
  16   0   2 186.731 212.401   6
  16   0   2 610.814 233.939   7
 -16   0  -2 942.203 456.935   3
  16   0   3 33700.3 1232.14   7
 -16   0  -3 34693.4 1756.80   3
  16   0   3 31613.5 1597.77   6
 -16   0  -3 36170.1 1820.15   6
 -16   0  -4 51007.2 1987.99   4
  16   0   4 51406.1 1498.11   7
 -16   0  -4 50712.9 2213.80   3
  16   0   4 47837.0 2110.68   6
 -16   0  -5 3792.31 518.120   4
 -16   0  -5 3869.70 660.911   3
 -16   0  -5 2792.79 570.403   2
  16   0   5 4400.75 699.220   6
 -16   0  -6 2211.12 505.792   3
 -16   0  -6 1089.95 489.363   2
  16   0   6 1037.61 412.586   6
 -16   0  -7 526.570 534.516   2
  16   0   7 128.871 346.493   6
  16   2  -8 963.763 500.514   2
 -16   2   8 157.466 321.626   6
  16   2  -7 2683.20 704.285   2
 -16   2   7 2276.16 530.409   6
  16   2  -6 1742.26 510.281   2
 -16   2   6 853.401 377.234   1
 -16   2   6 1957.81 458.042   6
  16   2  -5 5975.63 841.988   2
 -16   2   5 6131.33 640.279   6
 -16   2   5 5852.64 868.611   1
 -16   2   4 11538.1 1113.29   1
  16   2  -4 11955.8 1039.82   2
  16   2  -3 2360.08 460.847   2
  16   2  -3 2516.34 404.933   5
 -16   2   3 2481.61 489.992   1
  16   2  -2 4451.49 531.723   5
 -16   2   2 4186.76 645.072   1
  16   2  -2 4576.83 496.633   1
 -16   2   1 13895.4 1176.91   1
  16   2  -1 12493.4 887.095   1
  16   2   0 46337.0 1895.65   1
 -16   2   0 45938.1 2252.27   1
  16   2   0 44438.2 2146.90   6
  16   2   1 46059.0 2014.22   1
 -16   2  -1 42799.2 2204.91   1
  16   2   1 41215.1 2131.26   6
  16   2   2 129.945 298.787   6
 -16   2  -2-40.6149 372.686   1
  16   2   3 6628.00 945.231   6
 -16   2  -3 6795.06 937.331   1
 -16   2  -3 7553.37 628.336   6
  16   2   4 3095.20 717.396   6
 -16   2  -4 4210.40 556.919   6
  16   2   5 3255.69 742.329   6
 -16   2  -5 3537.83 629.508   3
 -16   2  -5 2488.39 626.526   2
  16   2   6 211.852 391.370   6
 -16   2  -6-21.0436 301.604   3
 -16   2  -6-60.6372 409.099   2
 -16   4   6 802.148 433.877   1
  16   4  -6 1203.01 540.494   2
 -16   4   6 532.779 311.075   6
 -16   4   5 2441.50 703.099   1
  16   4  -5 2710.88 653.243   2
 -16   4   5 2499.06 429.957   6
  16   4  -4 2222.78 575.527   2
 -16   4   4 2198.69 621.426   1
 -16   4   4 1592.01 312.738   6
  16   4  -3 5504.14 730.368   2
 -16   4   3 6502.86 465.669   6
 -16   4   3 6306.86 907.546   1
 -16   4   2 6445.07 903.042   1
  16   4  -2 6450.05 712.897   2
 -16   4   1 2365.51 633.566   1
  16   4  -1 1375.72 262.375   1
  16   4   0 39.2639 239.022   6
  16   4   0-345.474 332.153   1
 -16   4   0 230.745 298.498   1
  16   4   1 653.739 442.963   6
 -16   4  -1 1074.60 481.427   1
  16   4   1 1086.36 330.232   1
  16   4   2 284.607 383.523   6
 -16   4  -2-506.494 502.726   1
  16   4   3 1877.28 614.719   6
 -16   4  -3 1900.78 593.635   1
  16   4   4 2366.39 704.446   6
 -16   4  -4 2931.46 786.845   1
 -16   4  -4 2687.79 740.391   2
  16   4   5 1153.22 593.605   6
 -16   4  -5-186.729 480.815   2
  16   6  -3 157.423 298.433   2
 -16   6   3 472.740 364.380   1
 -16   6   2 1250.33 588.059   1
  16   6  -1 330.413 375.095   6
 -16   6   1 890.260 474.737   1
  16   6   0 1673.87 670.632   6
 -16   6   0 157.365 464.566   1
  16   6   1 501.000 573.518   6
 -16   6  -1-958.386 548.034   1
 -17  -5   5 557.908 451.077   4
  17  -5  -5 952.683 516.636   7
 -17  -5   4 1234.34 623.469   4
  17  -5  -4 1104.42 587.185   7
  17  -5  -3 943.439 428.971   5
 -17  -5   3 533.022 382.264   4
  17  -5  -3 803.721 466.091   7
  17  -5  -2 990.040 458.113   5
 -17  -5   2 673.700 481.775   4
  17  -5  -2 1138.65 511.614   7
  17  -5  -1-106.607 313.436   5
 -17  -5   1-351.375 507.136   4
  17  -5  -1 162.970 380.584   7
 -17  -5   0 534.629 418.892   4
  17  -5   0-286.795 380.625   7
 -17  -5  -1 1429.03 630.472   4
  17  -5   1 856.384 542.012   7
 -17  -5  -2 901.201 611.212   4
  17  -5   2 689.358 502.686   7
  17  -5   3 839.631 390.261   7
 -17  -5  -3 362.483 447.077   4
 -17  -3   7 65.8637 455.419   4
  17  -3  -7-487.581 361.451   7
  17  -3  -6 2220.57 629.700   7
  17  -3  -5 4766.27 801.185   7
  17  -3  -4 953.002 316.832   6
  17  -3  -4 1519.55 510.743   7
  17  -3  -3 1957.92 342.523   6
  17  -3  -3 3482.06 455.138   5
  17  -3  -3 3942.60 713.336   7
 -17  -3   3 3040.32 491.982   3
 -17  -3   2 11138.6 1279.56   4
  17  -3  -2 9114.54 983.857   7
 -17  -3   2 10465.4 945.737   3
 -17  -3   1 9719.84 871.393   2
 -17  -3   1 10207.8 1205.85   4
  17  -3  -1 10145.4 1038.49   7
 -17  -3   1 11362.8 1025.95   3
 -17  -3   0 3375.79 490.064   2
 -17  -3   0 4843.02 850.297   4
  17  -3   0 3075.98 583.831   7
 -17  -3   0 3027.43 544.125   3
 -17  -3  -1 2048.87 368.390   2
 -17  -3  -1 2237.15 607.340   4
  17  -3   1 2385.87 514.708   7
 -17  -3  -1 2092.09 586.810   3
 -17  -3  -2 2109.17 362.915   2
 -17  -3  -2 2453.66 605.174   4
  17  -3   2 2801.87 559.421   7
 -17  -3  -3 2219.44 633.265   4
  17  -3   3 2209.93 481.556   7
 -17  -3  -4 2808.55 711.587   4
  17  -3   4 2236.53 521.362   7
  17  -3   5 1240.07 435.974   7
 -17  -3  -5 326.362 434.296   4
  17  -1  -8 28.6115 335.632   7
 -17  -1   7 1195.71 384.544   1
 -17  -1   6 3190.29 503.623   1
 -17  -1   5 7540.76 724.337   1
 -17  -1   4 9723.29 812.172   1
  17  -1  -4 9880.97 828.600   6
 -17  -1   3 10573.1 838.161   1
  17  -1  -3 10254.3 753.661   6
 -17  -1   2 24098.2 1292.65   1
  17  -1  -2 21799.4 1003.64   6
 -17  -1   2 25315.3 1474.99   2
 -17  -1   1 63247.5 2216.44   1
  17  -1  -1 57635.1 2013.08   7
  17  -1  -1 61889.4 2538.95   1
  17  -1  -1 56566.4 1606.87   6
 -17  -1   1 60594.5 2314.44   3
 -17  -1   1 58714.6 2272.50   2
 -17  -1   0 14165.0 1081.84   1
  17  -1   0 12614.7 935.512   7
 -17  -1   0 12422.3 1070.33   3
  17  -1   0 12481.4 737.111   6
 -17  -1   0 11909.5 976.030   2
  17  -1   1 7535.34 693.703   7
  17  -1   1 6746.71 564.154   6
 -17  -1  -1 7807.07 872.690   3
  17  -1   2 18381.9 1072.58   7
 -17  -1  -2 17357.8 1324.81   3
  17  -1   2 17637.3 983.247   6
 -17  -1  -3 35336.6 1886.47   4
  17  -1   3 35376.4 1472.62   7
 -17  -1  -3 35415.4 1910.84   3
  17  -1   3 33378.5 1496.19   6
 -17  -1  -4 6977.82 814.089   4
  17  -1   4 7232.53 631.721   7
  17  -1   4 7221.98 791.645   6
 -17  -1  -4 7426.35 901.977   3
 -17  -1  -5 524.939 290.995   4
  17  -1   5 351.875 194.229   7
 -17  -1  -5 596.125 394.211   3
 -17  -1  -5 375.292 265.237   2
  17  -1   5 226.312 270.537   6
 -17  -1  -6 1766.57 517.249   2
  17  -1   6 3048.26 639.975   6
  17   1  -8 1.81013 348.904   2
  17   1  -7 1500.83 539.414   2
 -17   1   7 1832.80 583.974   1
  17   1  -6 5542.77 809.285   2
 -17   1   6 5035.75 784.068   1
 -17   1   5 8942.06 976.731   1
  17   1  -5 8532.63 951.228   2
 -17   1   4 10138.5 983.820   1
  17   1  -3 8291.57 622.987   5
 -17   1   3 8323.11 872.485   1
  17   1  -3 8903.80 851.213   6
 -17   1   2 23711.0 1491.83   1
  17   1  -2 22377.0 1277.12   1
 -17   1   1 58383.8 2436.03   1
  17   1  -1 58783.0 2194.30   1
 -17   1   0 11141.3 1079.64   1
  17   1   0 11921.9 1002.44   1
  17   1   0 11209.3 1027.12   6
 -17   1  -1 7570.29 922.716   1
  17   1   1 8521.46 922.723   1
  17   1   1 8447.39 906.110   6
 -17   1  -2 19217.9 1458.92   1
  17   1   2 18020.3 1330.38   6
 -17   1  -3 30836.7 1945.88   1
  17   1   3 31981.9 1859.97   6
  17   1   4 8974.34 541.175   7
  17   1   4 7795.78 935.677   6
 -17   1  -4 9492.56 914.301   6
  17   1   5 413.173 352.745   6
 -17   1  -5 558.376 359.240   3
 -17   1  -5 697.148 391.359   2
 -17   1  -6 915.313 431.258   3
 -17   1  -6 2347.92 717.637   2
  17   1   6 1290.00 461.394   6
  17   3  -7 877.167 599.968   2
 -17   3   7 109.176 397.823   1
 -17   3   7-147.877 272.426   6
  17   3  -6 2335.23 638.943   2
 -17   3   6 1102.87 340.921   6
 -17   3   6 1300.50 549.353   1
  17   3  -5 5607.91 841.925   2
 -17   3   5 3832.28 534.271   6
 -17   3   5 5398.39 870.939   1
  17   3  -4 888.794 346.576   2
 -17   3   4 1519.64 546.207   1
  17   3  -3 3824.01 601.051   2
  17   3  -3 4178.29 620.477   5
 -17   3   3 3486.89 716.217   1
 -17   3   2 9333.70 1090.91   1
  17   3  -2 10749.8 698.674   1
 -17   3   1 11561.4 1181.53   1
  17   3  -1 9869.26 767.468   1
  17   3   0 3351.42 694.561   6
  17   3   0 4440.17 587.990   1
 -17   3   0 3468.63 678.617   1
  17   3   1 2204.56 588.463   6
  17   3   1 2565.85 484.609   1
 -17   3  -1 3004.85 705.846   1
 -17   3  -2 3777.43 732.434   1
  17   3   2 2943.28 679.540   6
  17   3   3 2905.17 705.491   6
  17   3   3 2055.44 349.345   7
 -17   3  -3 3217.23 742.957   1
  17   3   4 1990.72 605.749   6
 -17   3  -4 2237.02 677.016   1
  17   3   5 192.607 472.300   6
 -17   3  -5-608.518 486.124   2
  17   5  -5 496.157 444.650   2
 -17   5   5-277.998 373.862   1
 -17   5   4 880.390 544.277   1
  17   5  -4 1116.09 496.872   2
  17   5  -3 798.741 349.685   2
 -17   5   3 834.908 477.087   1
 -17   5   2 1094.46 458.515   1
  17   5  -1-315.273 489.482   6
 -17   5   1-61.5760 431.043   1
  17   5   0 187.970 425.398   6
 -17   5   0 723.687 476.026   1
  17   5   1 1130.09 545.877   6
 -17   5  -1 2011.18 649.723   1
  17   5   2 833.837 447.291   6
 -17   5  -2 224.303 432.797   1
  17   5   3 1410.89 597.691   6
 -17   5  -3 225.693 474.224   1
 -17   5  -3 1550.76 582.481   2
 -18  -4   6 1172.95 503.432   4
  18  -4  -6 1546.99 498.385   7
 -18  -4   5 1196.62 538.037   4
  18  -4  -5 2903.36 744.930   7
 -18  -4   4 1989.68 699.893   4
  18  -4  -4 1944.19 688.374   7
  18  -4  -3-142.472 225.825   5
 -18  -4   3-141.024 436.702   4
  18  -4  -3 231.062 361.238   7
 -18  -4   2 555.211 450.236   4
  18  -4  -2 266.728 467.125   7
 -18  -4   1 2504.61 656.370   4
 -18  -4   1 2122.70 426.266   2
  18  -4  -1 2181.60 623.825   7
 -18  -4   0 948.291 496.644   4
  18  -4   0 605.738 429.132   7
 -18  -4  -1 3654.77 863.694   4
  18  -4   1 3265.06 657.344   7
 -18  -4  -2 2595.01 635.873   4
  18  -4   2 2548.26 587.592   7
 -18  -4  -3 176.476 468.135   4
  18  -4   3 658.937 481.194   7
  18  -4   4 499.814 432.282   7
 -18  -4  -4 400.328 461.235   4
  18  -2  -7 85.2589 395.632   7
  18  -2  -6 324.682 334.357   7
 -18  -2   5 1462.19 320.211   1
 -18  -2   5 1662.90 387.386   3
 -18  -2   4 2971.17 393.410   1
 -18  -2   4 4039.55 577.258   3
  18  -2  -4 3275.19 508.370   6
 -18  -2   3 12835.2 851.804   1
 -18  -2   3 10591.9 912.292   3
  18  -2  -3 11030.2 776.431   6
 -18  -2   2 25165.3 1286.29   1
  18  -2  -2 21959.3 1442.13   7
 -18  -2   2 20954.9 1356.96   3
  18  -2  -2 23084.2 944.893   6
  18  -2  -1 6880.17 829.179   7
 -18  -2   1 6293.54 775.562   3
  18  -2  -1 7223.50 398.275   6
 -18  -2   1 7782.39 846.140   2
 -18  -2   0 898.039 291.336   2
  18  -2   0 1126.90 376.135   7
 -18  -2   0 923.219 342.489   3
 -18  -2  -1 7653.97 993.963   4
  18  -2   1 8499.43 855.094   7
 -18  -2  -1 9205.94 1024.93   3
 -18  -2  -1 8452.36 840.915   2
 -18  -2  -2 2364.87 617.763   4
  18  -2   2 2682.31 509.279   7
 -18  -2  -2 1740.79 498.681   3
  18  -2   2 2221.99 256.910   6
 -18  -2  -3 2677.44 602.957   4
  18  -2   3 2722.72 507.459   7
 -18  -2  -3 3406.97 730.345   3
  18  -2   3 2794.73 364.617   6
 -18  -2  -4 166.479 288.139   4
  18  -2   4 199.026 266.575   7
 -18  -2  -4 416.616 385.710   3
  18  -2   4 423.665 202.768   6
 -18  -2  -4 20.0242 231.512   2
  18  -2   5 4188.20 579.432   7
 -18  -2  -5 4136.95 743.905   4
  18  -2   5 2862.41 494.923   6
 -18   0   8 1.47684 353.782   1
 -18   0   7 1386.91 453.070   1
 -18   0   6 7847.40 893.967   1
 -18   0   5 2631.83 493.987   1
 -18   0   4 1647.75 415.091   1
 -18   0   3 6150.73 743.536   1
  18   0  -3 4566.81 568.204   6
 -18   0   2 44300.9 2010.67   1
  18   0  -2 41831.9 1690.53   6
  18   0  -2 43693.6 1995.67   1
  18   0  -1 1535.75 420.598   1
 -18   0   1 1311.41 436.168   1
 -18   0   0 19215.2 1341.35   1
  18   0   0 20016.1 1412.62   1
  18   0   0 20573.5 1265.53   6
 -18   0  -1 46341.4 2194.32   1
  18   0   1 46486.9 1878.09   6
 -18   0  -2 36349.2 2049.36   1
  18   0   2 40028.3 1473.02   7
 -18   0  -2 41307.7 1975.00   3
  18   0   2 34335.8 1665.79   6
  18   0   3 6415.90 568.388   7
  18   0   3 6310.31 730.478   6
 -18   0  -3 6980.04 861.611   3
  18   0   4 2620.73 533.640   6
 -18   0  -4 3097.61 532.279   4
  18   0   4 2963.20 393.143   7
 -18   0  -4 2596.75 596.618   3
 -18   0  -5 3139.51 500.120   4
 -18   0  -5 3292.80 619.990   3
 -18   0  -5 2144.45 596.819   2
  18   0   5 4034.01 693.893   6
 -18   0  -6 5422.64 902.497   3
 -18   0  -6 6007.17 966.249   2
  18   0   6 3855.34 755.324   6
 -18   2   7 99.3432 402.593   1
  18   2  -7-154.823 419.800   2
  18   2  -6 416.208 372.513   2
 -18   2   6 321.173 384.975   1
  18   2  -5 1278.42 472.323   2
 -18   2   5 1729.55 501.670   1
  18   2  -4 2125.29 502.846   2
 -18   2   4 1522.04 465.506   1
  18   2  -3 10253.6 822.059   5
 -18   2   3 9813.96 1057.32   1
 -18   2   2 25040.1 1660.11   1
  18   2  -2 25811.8 1321.93   1
 -18   2   1 8674.59 1028.01   1
  18   2  -1 8254.02 765.869   1
  18   2   0 1356.50 446.597   6
 -18   2   0 1751.33 520.097   1
  18   2   0 1798.43 415.489   1
 -18   2  -1 11412.1 1178.15   1
  18   2   1 12161.6 1084.73   1
  18   2   1 10201.2 1105.04   6
  18   2   2 1465.71 489.569   6
 -18   2  -2 2969.00 660.913   1
  18   2   3 3069.47 697.658   6
 -18   2  -3 3780.94 806.551   1
  18   2   4 375.150 438.237   6
  18   2   5 3747.70 749.630   6
 -18   2  -5 5461.63 783.979   3
 -18   2  -5 4478.87 915.554   2
  18   2   6 2727.59 710.902   6
 -18   2  -6 3694.26 687.974   3
 -18   2  -6 3760.51 884.615   2
  18   4  -6 1827.34 643.715   2
 -18   4   6 1340.86 353.513   6
 -18   4   6 1329.09 571.299   1
  18   4  -5 1510.79 565.860   2
 -18   4   5 1803.88 569.935   1
 -18   4   5 1341.60 337.679   6
 -18   4   4 2215.33 671.021   1
  18   4  -4 1001.63 413.556   2
  18   4  -3-294.764 316.465   2
 -18   4   3 19.9360 285.855   1
 -18   4   2 573.626 455.789   1
 -18   4   1 2139.73 626.474   1
  18   4   0 532.503 397.870   6
 -18   4   0 878.481 494.789   1
  18   4   1 2785.77 680.629   6
 -18   4  -1 2622.58 760.759   1
  18   4   2 2514.72 676.023   6
 -18   4  -2 1988.49 656.624   1
  18   4   3 546.221 394.833   6
 -18   4  -3 877.205 528.434   1
  18   4   4 1546.95 676.033   6
 -18   4  -4 1271.86 621.328   1
 -18   4  -4 936.554 501.004   2
 -19  -5   4 2306.35 775.554   4
  19  -5  -4 1389.02 503.636   7
  19  -5  -3 656.577 406.259   5
 -19  -5   3 641.024 472.340   4
  19  -5  -3 842.248 604.320   7
  19  -5  -2-212.088 303.819   5
 -19  -5   2 122.393 448.088   4
  19  -5  -2-54.5654 412.306   7
 -19  -5   1 578.465 459.877   4
  19  -5  -1 966.778 521.767   7
 -19  -5   0 349.676 517.232   4
  19  -5   0-187.444 346.210   7
 -19  -5  -1 469.809 528.195   4
  19  -5   1 938.914 523.114   7
 -19  -5  -2 1341.94 600.404   4
  19  -5   2 1188.86 579.534   7
  19  -3  -7 917.679 482.666   7
  19  -3  -6 2784.67 704.693   7
  19  -3  -5 1111.69 513.029   7
  19  -3  -4 1954.55 558.937   7
 -19  -3   4 2390.76 464.994   3
  19  -3  -3 1653.24 345.958   5
  19  -3  -3 410.650 423.468   7
 -19  -3   3 1084.99 384.236   3
 -19  -3   2 1214.54 608.857   4
  19  -3  -2 672.888 360.994   7
 -19  -3   2 922.042 448.137   3
 -19  -3   1 182.035 457.116   4
 -19  -3   1 221.940 278.314   2
  19  -3  -1-124.403 321.023   7
 -19  -3   1 526.370 447.037   3
 -19  -3   0 4421.05 645.651   2
 -19  -3   0 4969.03 919.148   4
  19  -3   0 4050.39 733.543   7
 -19  -3   0 3790.46 663.393   3
 -19  -3  -1 2615.83 517.959   2
 -19  -3  -1 2887.06 739.966   4
  19  -3   1 2071.25 554.706   7
 -19  -3  -1 1671.43 574.175   3
 -19  -3  -2 4700.23 881.277   4
  19  -3   2 4475.36 731.236   7
 -19  -3  -3 134.497 344.127   4
  19  -3   3 761.016 356.887   7
 -19  -3  -4 1612.07 586.635   4
  19  -3   4 1074.37 429.694   7
 -19  -3  -5 2115.07 648.777   4
 -19  -1   7 1421.53 390.046   1
 -19  -1   6 219.430 254.655   1
 -19  -1   5 3757.96 559.124   1
 -19  -1   4 6643.93 720.754   1
  19  -1  -4 6259.91 700.838   6
 -19  -1   3 18050.8 1181.11   1
  19  -1  -3 19204.6 1089.18   6
 -19  -1   2 5087.14 642.659   1
  19  -1  -2 4666.38 482.225   6
 -19  -1   1 13557.8 1053.88   1
  19  -1  -1 13787.9 1016.55   7
  19  -1  -1 12093.0 738.861   6
 -19  -1   1 14660.2 1181.61   3
 -19  -1   0 36661.9 1830.23   1
  19  -1   0 33208.1 1590.64   7
 -19  -1   0 33472.1 1820.51   3
  19  -1   0 32106.3 1278.38   6
 -19  -1   0 31291.9 1709.09   2
  19  -1   1 8925.82 810.581   7
 -19  -1  -1 9459.43 1010.20   3
  19  -1   1 8600.70 674.560   6
  19  -1   2 1813.02 345.492   6
  19  -1   2 1449.38 338.438   7
 -19  -1  -2 1175.34 468.402   3
 -19  -1  -3 864.675 417.620   4
  19  -1   3 894.802 324.396   7
 -19  -1  -3 220.153 394.463   3
  19  -1   3 424.211 220.732   6
 -19  -1  -4 4721.61 749.885   4
  19  -1   4 4651.82 564.227   7
 -19  -1  -4 4740.36 820.869   3
  19  -1   4 4512.09 646.079   6
 -19  -1  -5 4145.30 674.361   4
 -19  -1  -5 4795.97 856.384   3
 -19  -1  -5 4547.65 801.866   2
  19  -1   5 4856.88 729.697   6
 -19  -1  -6 1909.06 550.566   2
  19  -1   6 1429.75 459.468   6
 -19   1   7 984.150 492.175   1
  19   1  -7 1413.48 514.817   2
 -19   1   6 511.836 333.060   1
 -19   1   5 3443.14 683.669   1
 -19   1   4 5884.26 784.694   1
  19   1  -3 16176.6 919.971   5
 -19   1   3 14100.6 1224.63   1
  19   1  -2 4441.86 609.709   1
 -19   1   2 4859.10 726.837   1
 -19   1   1 13112.3 1197.38   1
  19   1  -1 12735.5 1066.64   1
 -19   1   0 39483.7 2142.51   1
  19   1   0 40775.1 2006.65   1
  19   1   0 38701.1 2009.29   6
 -19   1  -1 7943.81 952.254   1
  19   1   1 8669.08 965.213   6
  19   1   2 902.738 310.051   6
 -19   1  -2 2050.91 569.826   1
  19   1   3 259.205 284.011   6
  19   1   3 852.995 259.165   7
  19   1   4 3574.31 668.253   6
  19   1   4 3576.11 381.297   7
  19   1   5 3842.11 712.791   6
 -19   1  -5 3756.08 713.596   3
 -19   1  -5 4530.56 891.184   2
 -19   1  -6 1699.23 498.811   3
 -19   1  -6 1165.38 627.325   2
  19   1   6 1822.82 545.633   6
  19   3  -7 963.864 532.312   2
 -19   3   7 240.344 417.079   1
  19   3  -6 2384.20 658.600   2
 -19   3   6 2753.79 693.482   1
  19   3  -5 1674.92 497.026   2
 -19   3   5 2035.95 646.121   1
  19   3  -4 1696.61 479.955   2
 -19   3   4 1632.73 519.180   1
 -19   3   3 1945.10 549.503   1
 -19   3   2 1025.85 501.430   1
  19   3  -2 560.123 171.457   1
  19   3  -1 580.654 299.357   1
 -19   3   1-156.820 354.626   1
  19   3   0 3803.38 742.034   6
 -19   3   0 5004.04 847.039   1
  19   3   0 4395.80 609.352   1
  19   3   1 1199.66 531.491   6
 -19   3  -1 1312.24 421.073   1
 -19   3  -2 4140.62 788.472   1
  19   3   2 3602.65 764.150   6
  19   3   3 446.195 390.504   6
 -19   3  -3 198.640 367.618   1
  19   3   4 1321.94 652.384   6
 -19   3  -4 2252.36 776.731   1
  19   3   5 1580.34 662.558   6
 -19   3  -5 1869.10 771.526   2
  19   5  -4 1427.58 512.135   2
 -19   5   4 573.097 488.651   1
 -19   5   3 287.261 359.523   1
 -19   5   2 1927.58 634.238   1
  19   5  -1 1222.13 574.855   6
 -19   5   1 732.768 580.399   1
  19   5   0 39.3674 399.025   6
 -19   5   0 862.845 465.598   1
  19   5   1 756.267 482.090   6
 -19   5  -1 346.024 404.327   1
  19   5   2 1426.97 641.099   6
 -19   5  -2 10.9739 580.512   1
 -20  -4   5 1427.13 791.758   4
  20  -4  -5 1287.70 662.446   7
 -20  -4   4 145.342 554.568   4
  20  -4  -4 341.287 541.591   7
  20  -4  -3 788.292 335.230   5
 -20  -4   3 1924.46 691.020   4
  20  -4  -3 969.664 499.994   7
 -20  -4   2 2203.05 640.210   4
  20  -4  -2 1453.11 549.552   7
 -20  -4   1 3366.28 871.521   4
  20  -4  -1 3397.42 724.997   7
 -20  -4   0 3011.16 895.313   4
  20  -4   0 3203.22 740.361   7
 -20  -4  -1 1456.08 510.832   4
  20  -4   1 1141.33 501.523   7
 -20  -4  -2 323.587 505.382   4
  20  -4   2 396.461 388.257   7
 -20  -4  -3-659.161 521.667   4
  20  -4   3-28.2631 413.799   7
  20  -2  -7 4.97968 464.327   7
  20  -2  -6 939.988 450.241   7
 -20  -2   5 8783.60 734.977   1
 -20  -2   5 7962.31 796.056   3
 -20  -2   4 2232.67 374.459   1
  20  -2  -4 2735.74 626.236   7
 -20  -2   4 2025.32 457.692   3
  20  -2  -4 2264.51 449.230   6
  20  -2  -3 4945.98 746.746   7
  20  -2  -3 5236.41 556.658   6
 -20  -2   3 3667.69 607.027   3
  20  -2  -2 1038.49 478.862   7
 -20  -2   2 959.360 357.788   1
 -20  -2   2 193.424 325.850   3
  20  -2  -2 777.170 222.432   6
  20  -2  -1 9201.19 948.119   7
  20  -2  -1 9362.32 461.389   6
 -20  -2   1 8026.67 937.798   3
  20  -2  -1 10291.8 489.018   6
 -20  -2   0 213.712 257.347   2
  20  -2   0-159.753 337.486   7
 -20  -2   0 405.663 410.409   3
 -20  -2  -1 2601.52 534.995   2
 -20  -2  -1 3242.41 750.799   4
  20  -2   1 2233.61 488.811   7
 -20  -2  -1 1573.32 411.855   3
 -20  -2  -2 7271.77 1039.57   4
  20  -2   2 6293.53 759.722   7
  20  -2   2 3631.33 324.301   6
 -20  -2  -2 5564.73 923.949   3
 -20  -2  -2 5993.44 724.687   2
  20  -2   3 7565.66 810.071   7
 -20  -2  -3 8253.66 1044.18   4
  20  -2   3 5284.22 500.742   6
 -20  -2  -3 7862.98 1090.01   3
 -20  -2  -4 4896.76 791.365   4
  20  -2   4 6329.57 766.984   7
 -20  -2  -4 4874.55 878.353   3
 -20  -2  -5 1826.09 583.080   4
 -20   0   7 547.315 335.457   1
 -20   0   6 528.289 313.355   1
 -20   0   5 2738.41 586.665   1
 -20   0   4 4313.47 667.023   1
  20   0  -4 3531.04 284.366   5
 -20   0   3 4967.15 720.341   1
  20   0  -3 4401.89 597.043   6
 -20   0   2 50744.4 2290.54   1
  20   0  -2 49829.5 1938.23   6
  20   0  -2 52411.5 2362.06   1
 -20   0   1 6884.72 870.953   1
 -20   0   0 13081.9 1165.04   1
  20   0   0 12331.6 1033.44   6
  20   0   1 2922.10 495.970   6
 -20   0  -1 4355.00 709.835   1
  20   0   2 5509.75 683.870   6
  20   0   2 6830.49 650.855   7
 -20   0  -2 7287.51 898.177   3
  20   0   3 6372.12 609.994   7
 -20   0  -3 8582.56 977.423   3
  20   0   3 6455.40 762.260   6
  20   0   4 2809.82 532.341   6
 -20   0  -4 3433.71 603.093   4
  20   0   4 2583.86 393.744   7
 -20   0  -4 2134.65 547.328   3
 -20   0  -5-224.491 460.243   3
 -20   0  -5 112.417 386.438   2
  20   0   5 282.471 275.476   6
 -20   0  -6 910.029 517.427   3
 -20   0  -6 1346.10 560.100   2
  20   0   6 676.942 444.542   6
  20   2  -7-268.256 544.415   2
 -20   2   7 797.687 550.815   1
  20   2  -6 1924.82 618.697   2
 -20   2   6 1949.48 601.185   1
 -20   2   5 7792.14 1030.41   1
 -20   2   4 2092.86 584.514   1
 -20   2   3 6162.82 870.613   1
  20   2  -3 5258.23 610.463   5
  20   2  -2 1077.06 336.365   1
 -20   2   2 925.294 451.932   1
 -20   2   1 12122.4 1252.74   1
  20   2  -1 11936.6 982.852   1
  20   2   0-148.713 327.816   6
 -20   2   0 319.952 320.871   1
  20   2   0-247.708 272.131   1
 -20   2  -1 1728.15 529.084   1
  20   2   1 2052.52 565.948   6
  20   2   2 6543.28 948.260   6
 -20   2  -2 6324.93 963.730   1
  20   2   3 6943.90 1009.69   6
 -20   2  -3 9731.36 1214.67   1
  20   2   4 6095.33 978.727   6
  20   2   5 916.603 461.954   6
 -20   2  -5 1605.71 631.074   3
 -20   2  -5 231.240 436.624   2
 -20   4   5 218.194 398.603   1
  20   4  -5-477.108 462.996   2
 -20   4   4-401.870 343.542   1
  20   4  -4-246.004 395.491   2
 -20   4   3 468.094 370.557   1
 -20   4   2 1649.03 603.984   1
  20   4  -1 2392.89 666.454   6
 -20   4   1 3495.44 774.309   1
  20   4   0 390.654 343.732   6
 -20   4   0 1237.04 522.314   1
  20   4   1 1713.14 656.920   6
 -20   4  -1-249.531 423.460   1
 -20   4  -2-145.081 385.729   1
  20   4   2 45.6250 374.320   6
  20   4   3 738.521 630.479   6
 -20   4  -3 818.883 544.797   1
 -21  -5   3 1045.28 603.573   4
  21  -5  -3 250.761 404.856   7
  21  -5  -2 244.395 361.587   5
 -21  -5   2 682.060 536.995   4
  21  -5  -2 810.199 622.820   7
 -21  -5   1 543.200 613.779   4
  21  -5  -1 1051.73 560.191   7
 -21  -5   0 463.358 521.369   4
  21  -5   0-161.377 396.260   7
 -21  -5  -1 581.073 588.848   4
  21  -5   1 560.277 452.055   7
  21  -3  -6 527.293 466.575   7
 -21  -3   5-18.2155 333.585   3
  21  -3  -5-379.781 565.835   7
  21  -3  -4 185.141 332.407   7
 -21  -3   4 1091.49 471.844   3
  21  -3  -3 756.926 316.076   7
 -21  -3   3 1856.23 506.806   3
  21  -3  -2 5832.09 922.129   7
 -21  -3   2 8247.35 1009.98   3
 -21  -3   1 5493.51 1075.61   4
  21  -3  -1 3036.81 653.110   7
 -21  -3   1 5824.13 902.626   3
 -21  -3   0 3769.11 901.566   4
  21  -3   0 2803.66 650.862   7
 -21  -3   0 3706.30 715.677   3
 -21  -3  -1 5078.71 989.230   4
  21  -3   1 4000.83 740.450   7
 -21  -3  -1 3958.58 840.512   3
 -21  -3  -2 3234.45 736.250   4
  21  -3   2 2251.65 609.219   7
 -21  -3  -2 3128.25 828.208   3
 -21  -3  -3 4540.86 908.637   4
  21  -3   3 2715.33 571.405   7
 -21  -3  -4-33.2016 382.967   4
  21  -3   4 427.832 427.540   7
 -21  -1   6 2483.04 467.572   1
 -21  -1   6 3591.52 628.615   3
 -21  -1   5 4016.90 639.269   1
 -21  -1   4 4675.50 648.355   1
  21  -1  -4 4231.22 618.159   6
 -21  -1   3 23681.7 1442.53   1
  21  -1  -3 24942.3 1310.86   6
 -21  -1   2 13626.8 1084.43   1
  21  -1  -2 12369.4 847.935   6
  21  -1  -1 1002.56 289.030   6
  21  -1  -1 1349.07 460.662   7
  21  -1  -1 509.754 200.424   6
 -21  -1   1 1211.63 439.534   1
  21  -1   0 606.207 243.916   6
  21  -1   0 620.147 308.445   7
 -21  -1   0 513.798 383.766   1
  21  -1   1 13746.7 1063.05   7
 -21  -1  -1 14465.9 1267.47   3
  21  -1   1 14169.3 892.864   6
  21  -1   2 12195.3 982.810   7
 -21  -1  -2 12298.3 1227.82   3
  21  -1   2 13267.9 908.800   6
 -21  -1  -3 7421.31 977.047   4
  21  -1   3 6191.86 705.944   7
 -21  -1  -3 5067.66 865.266   3
  21  -1   3 5491.53 648.993   6
 -21  -1  -4 427.356 346.630   4
  21  -1   4 1136.72 386.110   7
  21  -1   4 1121.70 378.566   6
 -21  -1  -5 3250.09 780.260   3
 -21  -1  -5 3174.99 717.736   2
  21  -1   5 3520.95 659.407   6
 -21   1   7-23.4267 346.291   1
 -21   1   6 2005.69 574.034   1
 -21   1   5 3461.72 689.556   1
  21   1  -4 5041.71 510.900   5
 -21   1   4 5025.76 796.400   1
 -21   1   3 24641.4 1713.33   1
 -21   1   2 18963.9 1517.44   1
  21   1  -2 19590.8 1386.50   1
 -21   1   1 248.856 368.931   1
  21   1  -1 66.2971 222.128   1
 -21   1   0 420.367 360.128   1
  21   1   0 1057.49 413.504   6
 -21   1  -1 10495.4 1176.17   1
  21   1   1 11669.3 1148.29   6
 -21   1  -2 14429.6 1367.12   1
  21   1   2 13225.6 1222.32   6
  21   1   3 7632.33 983.306   6
  21   1   3 7137.67 614.697   7
 -21   1  -3 6939.73 905.462   3
  21   1   4 910.310 398.695   6
 -21   1  -4 1811.57 618.846   3
  21   1   5 3171.20 658.271   6
 -21   1  -5 4413.68 785.947   3
 -21   1  -5 2551.24 747.511   2
 -21   3   6 1504.37 697.607   1
  21   3  -6 1083.88 528.404   2
 -21   3   5 819.551 448.591   1
  21   3  -5 732.050 500.043   2
 -21   3   4 1164.45 482.908   1
 -21   3   3 2057.15 617.383   1
 -21   3   2 6731.24 1027.99   1
  21   3  -1 3818.94 566.807   1
 -21   3   1 3170.50 732.162   1
  21   3   0 1745.07 557.186   6
 -21   3   0 2624.48 709.245   1
  21   3   1 3581.38 772.148   6
 -21   3  -1 4208.94 821.470   1
  21   3   2 3648.33 777.776   6
 -21   3  -2 4210.30 852.995   1
  21   3   3 3759.73 808.529   6
 -21   3  -3 3869.74 843.941   1
 -21   3  -4 998.816 639.942   1
  21   3   4 505.587 490.289   6
 -21   5   3 163.530 471.158   1
 -21   5   2-1094.75 570.353   1
  21   5  -1-240.249 626.620   6
 -21   5   1 1558.10 792.343   1
  21   5   0 176.229 406.581   6
 -21   5   0-928.965 571.411   1
  21   5   1 389.540 464.225   6
 -21   5  -1-296.308 513.314   1
 -22  -4   4 863.854 684.346   4
  22  -4  -4 1012.39 526.242   7
 -22  -4   3 1280.11 717.288   4
  22  -4  -3 718.047 438.683   7
 -22  -4   2 1995.95 851.713   4
  22  -4  -2 3439.02 789.116   7
 -22  -4   1 1664.15 658.438   4
  22  -4  -1 615.294 436.176   7
 -22  -4   0 900.405 624.228   4
  22  -4   0 1054.43 574.276   7
 -22  -4  -1-144.684 564.653   4
  22  -4   1 612.795 487.172   7
 -22  -4  -2 245.923 469.150   4
  22  -4   2-827.111 530.633   7
  22  -2  -6 358.674 435.897   7
  22  -2  -5 832.317 512.935   7
 -22  -2   5 1052.16 434.222   3
 -22  -2   4 1402.07 349.846   1
  22  -2  -4 2046.51 565.663   7
 -22  -2   4 735.764 333.161   3
  22  -2  -3 5363.45 836.919   7
 -22  -2   3 3416.52 612.945   3
 -22  -2   3 5786.01 658.782   1
  22  -2  -2 1592.69 584.591   7
 -22  -2   2 758.360 328.881   1
  22  -2  -1 7950.12 948.625   7
 -22  -2   1 5762.97 855.522   3
  22  -2  -1 7243.43 418.774   6
  22  -2   0 4848.52 716.231   7
 -22  -2   0 4297.14 826.787   3
 -22  -2  -1 13365.9 1421.72   4
  22  -2   1 12415.6 1143.54   7
 -22  -2  -1 13577.5 1396.00   3
 -22  -2  -2 8744.13 1166.59   4
  22  -2   2 6768.28 872.167   7
 -22  -2  -2 6730.42 974.294   3
 -22  -2  -3-133.334 384.378   4
  22  -2   3 452.369 321.974   7
 -22  -2  -3-309.631 624.962   3
 -22  -2  -4 1307.78 518.313   4
  22  -2   4 2362.37 516.372   7
 -22   0   7 797.817 417.520   1
 -22   0   6 171.049 255.434   1
 -22   0   5 2408.40 558.714   1
 -22   0   4 29988.7 1819.40   1
 -22   0   3 1573.37 487.200   1
 -22   0   2 1897.31 499.140   1
  22   0  -2 2681.23 476.749   6
 -22   0   1-149.356 383.714   1
 -22   0   0 20432.6 1518.84   1
  22   0   0 21040.6 1411.20   6
  22   0   1 8417.70 748.753   7
 -22   0  -1 8345.93 1043.49   1
  22   0   1 7439.53 795.234   6
  22   0   2 3710.02 601.028   6
  22   0   2 3225.63 531.927   7
 -22   0  -2 4763.16 794.793   3
  22   0   3 1062.80 360.379   6
  22   0   3 1616.15 324.676   7
 -22   0  -4 9538.16 1035.99   4
  22   0   4 10148.1 997.098   6
 -22   0  -4 9250.11 1093.66   3
 -22   0  -5 12990.1 1457.06   2
  22   0   5 9497.86 1072.97   6
 -22   0  -5 11400.8 1268.91   3
 -22   2   6 1656.64 582.328   1
 -22   2   5 251.972 359.883   1
 -22   2   4 1358.75 464.985   1
  22   2  -3 6685.58 739.555   5
 -22   2   3 6207.05 972.587   1
  22   2  -2 586.298 270.012   1
 -22   2   2-48.0958 432.844   1
  22   2  -1 6446.04 801.944   1
 -22   2   1 8942.43 1150.94   1
  22   2   0 5409.88 864.685   6
 -22   2   0 3336.83 752.310   1
 -22   2  -1 12470.2 1333.31   1
  22   2   1 13982.3 1403.99   6
  22   2   2 8747.56 1147.95   6
 -22   2  -2 10612.7 1295.23   1
  22   2   3 686.887 438.430   6
 -22   2  -3 1699.72 750.328   1
  22   2   4 3012.86 722.989   6
 -22   4   4 1286.54 580.648   1
 -22   4   3 716.305 418.550   1
 -22   4   2 2038.65 635.306   1
  22   4  -1 683.278 443.220   6
 -22   4   1 2245.80 661.883   1
  22   4   0 1354.87 592.334   6
 -22   4   0 1447.50 566.186   1
  22   4   1 797.593 447.674   6
 -22   4  -1 346.070 370.908   1
 -22   4  -2 38.0621 357.867   1
  22   4   2 637.405 485.386   6
  23  -3  -5-662.883 640.800   7
  23  -3  -4 1199.20 419.288   7
 -23  -3   4 3598.17 700.986   3
  23  -3  -3 170.818 454.500   7
 -23  -3   3 1527.96 541.693   3
  23  -3  -2-551.720 616.865   7
 -23  -3   2 981.815 366.429   3
 -23  -3   1 2248.49 694.140   4
  23  -3  -1 1944.19 487.298   7
 -23  -3   1 799.799 457.372   3
 -23  -3   0 4175.83 964.516   4
  23  -3   0 4614.23 840.094   7
 -23  -3   0 4118.96 890.552   3
 -23  -3  -1 764.382 520.047   4
  23  -3   1 570.457 428.448   7
 -23  -3  -1 20.6189 534.492   3
 -23  -3  -2 322.880 474.089   4
  23  -3   2 436.507 373.043   7
 -23  -3  -2-337.094 585.110   3
 -23  -3  -3 312.026 456.364   4
  23  -3   3 817.395 385.998   7
 -23  -1   6 3765.95 686.554   3
 -23  -1   5 3722.08 625.409   1
 -23  -1   5 6832.79 861.265   3
 -23  -1   4 602.222 309.992   1
 -23  -1   3 149.274 338.511   1
 -23  -1   3 1134.28 540.843   3
  23  -1  -3 260.308 256.459   6
 -23  -1   2 1407.31 436.769   1
  23  -1  -2 1436.67 480.928   7
 -23  -1   2 2153.13 625.460   3
  23  -1  -2 1238.12 313.595   6
 -23  -1   1 16325.2 1278.29   1
  23  -1  -1 17830.5 1244.35   7
  23  -1  -1 14625.0 911.488   6
 -23  -1   1 17134.0 1396.44   3
  23  -1  -1 17454.0 1121.90   6
 -23  -1   0 14677.0 1269.24   1
  23  -1   0 14409.2 1147.69   7
 -23  -1   0 17606.2 1425.54   3
  23  -1   0 13595.5 886.872   6
  23  -1   1 2302.49 399.421   6
  23  -1   1 1490.80 394.197   7
  23  -1   2 2758.23 444.672   6
  23  -1   2 3217.65 525.636   7
 -23  -1  -3 6459.91 928.992   4
  23  -1   3 6891.36 766.918   7
  23  -1   3 6699.06 712.375   6
 -23  -1  -3 7328.64 1029.08   3
 -23  -1  -4 7980.69 1038.45   4
 -23  -1  -4 6067.54 1012.93   3
 -23   1   6 2304.27 597.569   1
 -23   1   5 4897.60 816.040   1
 -23   1   4 1898.95 574.825   1
 -23   1   3 919.163 472.724   1
 -23   1   2 1097.68 423.027   1
 -23   1   1 12655.1 1317.16   1
 -23   1   0 13738.0 1353.75   1
  23   1   0 13402.0 1281.44   6
  23   1   1 2997.37 699.600   6
 -23   1  -1 2681.43 661.342   1
  23   1   2 3605.68 690.920   6
 -23   1  -2 5206.31 942.459   1
  23   1   3 7226.01 978.770   6
  23   1   3 7928.25 706.709   7
  23   1   4 7530.55 1040.80   6
 -23   1  -4 8835.45 1067.50   3
 -23   3   5 258.264 420.436   1
 -23   3   4 2546.01 717.880   1
 -23   3   3 1613.88 637.489   1
 -23   3   2 416.082 404.574   1
  23   3  -1 2857.22 701.698   6
 -23   3   1 4356.86 878.646   1
  23   3   0 3877.41 789.452   6
 -23   3   0 3556.83 889.780   1
  23   3   1 647.243 457.307   6
 -23   3  -1 1118.80 494.714   1
  23   3   2-1.99417 382.232   6
 -23   3  -2 23.5506 392.133   1
  23   3   3 859.267 476.297   6
 -23   3  -3 786.832 576.979   1
 -24  -4   3 1219.49 703.927   4
  24  -4  -3 1359.25 607.702   7
 -24  -4   2-844.756 738.444   4
  24  -4  -2-6.34488 584.620   7
 -24  -4   1-1425.14 935.555   4
  24  -4  -1-173.170 414.888   7
 -24  -4   0-234.857 615.502   4
  24  -4   0-206.971 392.567   7
 -24  -4  -1 466.880 638.670   4
  24  -4   1 386.016 455.966   7
  24  -2  -6 1052.15 655.102   7
  24  -2  -5 1184.26 568.752   7
 -24  -2   5 421.665 395.834   3
  24  -2  -4 1231.76 577.941   7
 -24  -2   4-29.0323 426.656   3
  24  -2  -3 2968.57 686.972   7
 -24  -2   3 1763.64 534.394   3
 -24  -2   3 3361.01 538.766   1
 -24  -2   2 3327.30 617.168   1
  24  -2  -2 3971.17 761.231   7
 -24  -2   2 3204.03 725.581   3
  24  -2  -1 7489.67 965.030   7
 -24  -2   1 6618.87 943.255   3
  24  -2   0 125.624 433.997   7
 -24  -2   0 699.022 415.191   3
 -24  -2  -1 3095.73 821.357   4
  24  -2   1 1782.19 522.146   7
 -24  -2  -1 2297.13 736.975   3
 -24  -2  -2 1493.08 688.171   4
  24  -2   2 2330.74 566.450   7
 -24  -2  -2 1614.88 476.772   3
 -24  -2  -3 725.143 403.616   4
  24  -2   3 1056.23 401.581   7
 -24  -2  -3-59.4257 668.865   3
 -24   0   6 4437.74 774.429   1
 -24   0   5 314.533 347.637   1
 -24   0   4 37.7862 290.348   1
 -24   0   3 146.158 301.280   1
 -24   0   2 3770.77 636.344   1
  24   0  -2 4090.11 603.279   6
 -24   0   1 5623.47 842.061   1
  24   0  -1 5059.13 765.909   6
  24   0   0 12.6352 263.482   6
 -24   0   0-48.4990 372.626   1
  24   0   1 6779.11 719.545   7
 -24   0  -1 6352.74 957.958   1
  24   0   1 6791.51 783.459   6
  24   0   2 19315.0 1187.01   7
 -24   0  -2 19163.9 1511.52   3
  24   0   2 16351.3 1262.34   6
  24   0   3 7987.74 728.812   7
  24   0   3 7387.97 834.622   6
 -24   0  -3 8459.71 1091.98   3
  24   0   4 26.0859 294.449   6
 -24   0  -4-301.886 431.731   3
 -24   2   6-408.554 384.020   1
 -24   2   5 41.8692 370.283   1
 -24   2   4 314.928 421.012   1
 -24   2   3 1423.04 567.247   1
 -24   2   2 2185.93 661.856   1
  24   2  -1 8802.37 1158.23   6
 -24   2   1 9263.06 1248.57   1
  24   2   0 1089.02 422.866   6
 -24   2   0 1575.70 587.740   1
 -24   2  -1 3454.43 792.350   1
  24   2   1 2203.54 670.655   6
  24   2   2 1924.47 608.520   6
 -24   2  -2 2859.36 726.575   1
  24   2   3 721.261 489.191   6
 -24   2  -3 883.891 590.638   1
 -24   4   3 162.146 466.391   1
 -24   4   2 213.293 429.495   1
  24   4  -1-265.621 483.471   6
 -24   4   1-488.528 530.849   1
  24   4   0 445.459 361.125   6
 -24   4   0 456.411 485.597   1
  24   4   1 703.346 430.556   6
 -24   4  -1 888.868 614.663   1
  25  -3  -4-486.083 475.284   7
 -25  -3   4 543.533 465.155   3
  25  -3  -3-467.547 430.601   7
 -25  -3   3-746.726 619.116   3
  25  -3  -2-689.244 706.024   7
 -25  -3   2-475.039 820.802   3
 -25  -3   1 543.187 553.310   4
  25  -3  -1-521.728 720.443   7
 -25  -3   1 317.081 520.438   3
 -25  -3   0 870.618 518.014   4
  25  -3   0 807.456 540.493   7
 -25  -3  -1 1586.94 715.441   4
  25  -3   1 1087.43 526.880   7
 -25  -3  -1 376.108 576.649   3
 -25  -3  -2-238.554 503.343   4
  25  -3   2 1676.72 588.861   7
  25  -1  -6 2306.48 741.390   7
 -25  -1   5 2161.31 548.518   1
 -25  -1   5 2928.09 759.935   3
 -25  -1   4 109.468 344.141   1
 -25  -1   4 3474.05 740.166   3
 -25  -1   3 4062.98 674.119   1
  25  -1  -3 4606.55 759.117   7
 -25  -1   3 4972.02 840.131   3
  25  -1  -2 3300.10 677.225   7
 -25  -1   2 2846.48 579.811   1
  25  -1  -1 2895.77 473.125   6
  25  -1  -1 2796.03 628.044   7
 -25  -1   1 2023.74 520.261   1
 -25  -1   1 3515.97 755.460   3
 -25  -1   0 4263.10 787.201   1
  25  -1   0 3825.49 486.395   6
  25  -1   0 5396.52 767.048   7
 -25  -1   0 6024.79 944.918   3
  25  -1   1 8427.47 922.160   7
 -25  -1  -1 10930.9 1220.47   3
  25  -1   2 1654.43 437.241   7
 -25  -1  -2 2356.17 598.433   3
 -25  -1  -3 1404.53 599.609   4
  25  -1   3 1046.55 417.295   7
 -25  -1  -3-237.982 548.072   3
 -25   1   6 130.480 305.296   1
 -25   1   5 1663.80 533.482   1
 -25   1   4 630.127 443.685   1
 -25   1   3 3592.97 801.572   1
 -25   1   2 3391.62 742.557   1
  25   1  -1 2211.61 580.502   6
 -25   1   1 1976.42 568.445   1
 -25   1   0 3703.92 746.681   1
  25   1   0 3999.96 772.831   6
 -25   1  -1 11108.7 1296.07   1
  25   1   1 10748.5 1181.16   6
  25   1   2 2436.08 596.887   6
 -25   1  -2 3001.81 734.196   1
  25   1   3-103.354 269.757   6
  25   1   3 536.276 282.504   7
 -25   1  -3 827.278 530.303   3
 -25   3   4 1272.95 632.300   1
 -25   3   3-128.122 426.106   1
 -25   3   2 1488.94 673.990   1
  25   3  -1 22.0889 403.591   6
 -25   3   1 855.858 424.529   1
  25   3   0 114.786 326.581   6
 -25   3   0-543.414 599.789   1
 -25   3  -1-172.813 494.376   1
  25   3   1 1911.13 691.094   6
  25   3   2 673.413 438.213   6
 -25   3  -2 2131.90 743.122   1
  26  -2  -5 2205.93 670.589   7
 -26  -2   5 891.606 397.415   3
  26  -2  -4 4023.70 834.581   7
 -26  -2   4 3102.16 707.824   3
  26  -2  -3 1101.19 620.540   7
 -26  -2   3 1008.07 409.336   1
 -26  -2   3 1567.56 587.620   3
  26  -2  -2 4604.99 777.092   7
 -26  -2   2 4231.64 813.720   3
  26  -2  -1 719.334 468.714   7
 -26  -2   1 898.189 530.233   3
  26  -2   0 2100.30 534.265   7
 -26  -2   0 2653.67 691.502   3
 -26  -2  -1 592.460 631.215   4
  26  -2   1-74.3798 384.552   7
 -26  -2  -1 396.719 487.977   3
 -26  -2  -2 540.060 499.207   4
  26  -2   2 1660.24 575.695   7
 -26  -2  -2 6.08915 709.146   3
 -26   0   5 403.186 352.911   1
 -26   0   4 748.905 423.933   1
 -26   0   3 586.527 444.188   1
 -26   0   2 2621.39 612.897   1
 -26   0   1 11090.1 1215.72   1
  26   0  -1 11908.0 1168.09   6
  26   0   0 7748.53 891.312   6
 -26   0   0 8873.21 1094.79   1
  26   0   1 1139.45 369.814   6
  26   0   1 1572.09 457.792   7
 -26   0  -1 1428.13 559.157   1
 -26   0  -1 1636.63 642.800   3
  26   0   2 588.926 310.168   6
  26   0   2 535.829 360.468   7
 -26   0  -2 1036.21 576.228   3
  26   0   3 2677.73 490.628   7
 -26   0  -3 3637.01 802.985   3
 -26   2   5 767.011 397.255   1
 -26   2   4 3928.87 871.256   1
 -26   2   3 465.700 479.414   1
 -26   2   2 3673.17 783.502   1
  26   2  -1 1471.49 547.480   6
 -26   2   1 477.461 488.511   1
 -26   2   0 962.649 538.986   1
  26   2   0 2369.73 726.087   6
  26   2   1 681.179 506.791   6
 -26   2  -1 874.247 595.541   1
  26   2   2 397.162 390.759   6
 -26   2  -2 1306.73 577.473   1
  27  -3  -3-507.546 691.086   7
 -27  -3   3-397.802 700.137   3
 -27  -3   2 1245.88 750.014   4
  27  -3  -2 1308.08 543.212   7
 -27  -3   2-320.894 781.921   3
 -27  -3   1 2068.48 929.179   4
  27  -3  -1 1435.48 473.632   7
 -27  -3   1 2385.43 750.421   3
 -27  -3   0 3165.99 938.342   4
  27  -3   0 1997.91 660.254   7
 -27  -3   0 2230.35 724.456   3
  27  -1  -5 2298.56 683.495   7
 -27  -1   5 2283.17 648.304   3
 -27  -1   4 1120.43 381.085   1
  27  -1  -4 2958.23 742.335   7
 -27  -1   4 2513.08 692.330   3
 -27  -1   3 2103.27 515.007   1
  27  -1  -3 3726.27 711.812   7
 -27  -1   3 3524.66 805.203   3
  27  -1  -2 8643.55 1001.87   7
 -27  -1   2 8233.25 1071.20   3
 -27  -1   2 7217.79 942.853   1
  27  -1  -1 4655.12 759.308   7
 -27  -1   1 4148.32 750.938   1
 -27  -1   1 5504.43 905.712   3
  27  -1   0 267.458 340.835   7
 -27  -1   0 617.948 558.088   3
  27  -1   1 1816.94 479.610   7
 -27  -1  -1 3251.71 789.755   3
  27  -1   2 5129.01 743.327   7
 -27  -1  -2 5570.33 956.463   3
 -27   1   5 1131.49 540.037   1
 -27   1   4 985.604 525.998   1
 -27   1   3 1970.38 668.898   1
 -27   1   2 6238.80 1007.93   1
 -27   1   1 5392.38 972.612   1
  27   1  -1 5847.71 945.883   6
  27   1   0 137.263 355.409   6
 -27   1   0-321.011 458.254   1
  27   1   1 1546.49 519.922   6
 -27   1  -1 2853.48 776.399   1
  27   1   2 4808.98 812.754   6
  27   1   2 5904.92 692.499   7
 -27   1  -2 6073.25 1095.92   1
 -27   1  -2 7266.28 1061.40   3
 -27   3   3 782.722 549.418   1
 -27   3   2 1307.63 617.404   1
  27   3  -1 2049.15 646.587   6
 -27   3   1 1710.05 745.763   1
  27   3   0 2185.96 631.500   6
 -27   3   0 2236.57 687.060   1
  28  -2  -3 1117.83 541.465   7
 -28  -2   3 750.050 567.910   3
  28  -2  -2 2211.30 606.678   7
 -28  -2   2 2110.48 629.861   3
  28  -2  -1-396.122 469.402   7
 -28  -2   1 355.960 540.221   3
  28  -2   0 3473.19 692.321   7
 -28  -2   0 3574.03 795.468   3
 -28  -2  -1 5204.29 1071.55   4
  28  -2   1 2586.33 636.502   7
 -28  -2  -1 4543.86 907.072   3
 -28   0   4 2211.44 607.227   1
 -28   0   3 5426.07 920.087   1
 -28   0   2 1516.69 535.943   1
  28   0  -1 609.544 377.742   6
 -28   0   1-376.940 398.244   1
  28   0   0 2459.12 539.469   6
  28   0   0 3838.41 668.764   7
 -28   0   0 3006.89 739.383   1
 -28   0   0 4232.35 882.373   3
 -28   0  -1 7563.73 1103.32   1
  28   0   1 7481.55 854.516   7
 -28   0  -1 8801.85 1097.72   3
  28   0   2 893.003 392.503   7
 -28   0  -2 1211.37 610.779   3
 -28   2   3 528.623 399.460   1
 -28   2   2 1899.85 708.542   1
  28   2  -1 611.084 443.940   6
 -28   2   1-1256.28 705.685   1
 -28   2   0 3442.39 815.595   1
  28   2   0 3018.03 819.268   6
  28   2   1 5343.81 970.591   6
 -28   2  -1 4504.48 940.247   1
  29  -1  -3 464.497 467.873   7
 -29  -1   3 1155.12 546.940   3
 -29  -1   3 104.103 287.760   1
  29  -1  -2 1070.96 548.350   7
 -29  -1   2 1071.66 584.011   3
 -29  -1   2 850.684 470.950   1
  29  -1  -1 2772.85 635.806   7
 -29  -1   1 2911.14 716.127   1
 -29  -1   1 3241.24 763.635   3
  29  -1   0 6250.82 868.172   7
 -29  -1   0 7077.60 1018.18   3
  29  -1   1 976.919 481.026   7
 -29  -1  -1 1321.91 624.301   3
 -29   1   3 744.030 481.347   1
 -29   1   2-1255.20 568.027   1
  29   1  -2 608.286 510.220   6
 -29   1   1 2208.71 766.166   1
  29   1  -1 1667.03 579.706   6
  29   1   0 4009.70 832.751   6
 -29   1   0 4470.52 920.277   1
  29   1   1 253.667 334.919   6
 -29   1  -1 1017.63 616.468   1
 -30   0   2 1411.79 575.544   1
  30   0  -1 2693.78 640.481   7
 -30   0   1 3604.72 842.992   3
 -30   0   1 1480.89 599.236   1
   0   0   0    0.00    0.00   0
TITL BISI-IV-G_Mo in C2
REM C2 (#5 in standard setting)
CELL 0.71073  24.532903   5.976231   7.594412  90.0000  98.5364  90.0000
ZERR    2.00   0.001473   0.000532   0.000471   0.0000   0.0057   0.0000
LATT -7
SYMM -x, y,-z
SFAC C H N S Br
UNIT 44.00 40.00 4.00 2.00 4.00
TREF
HKLF 4
END
;
_shelx_res_checksum     11896
_shelx_res_file
;
TITL BISI-IV-G_Mo in C2 #5
CELL 0.71073 24.5329 5.9762 7.5944 90 98.536 90
ZERR 2 0.0015 0.0005 0.0005 0 0.006 0
LATT -7
SYMM -X,+Y,-Z
SFAC C H Br N S
UNIT 44 40 4 4 2
L.S. 8
PLAN  5
TEMP 25(2)
HTAB 2.00000
BOND
BOND $H
LIST 4
WPDB -2
MORE -1
fmap 2
acta
CONF
MERG 2
OMIT -1 -1 1
OMIT 9 -1 9
OMIT -1 1 1
OMIT -20 -2 6
OMIT 1 5 0
OMIT -7 -3 6
OMIT -20 -2 1
OMIT 24 -2 0
OMIT 3 -3 2
OMIT 29 1 2
OMIT -2 -2 9
OMIT -29 -1 2
OMIT 27 1 2
OMIT -25 -1 6
OMIT -19 5 2
OMIT -20 -2 3
OMIT 13 -3 3
OMIT -8 4 1
REM <HKL>L:/BISI-IV-G_Mo/struct/Olex2/BISI-IV-G_Mo.hkl</HKL>
WGHT    0.028800    0.029600
FVAR       4.13599
BR1   3    0.156283    0.489998    0.616584    11.00000    0.05290    0.20363 =
         0.07292   -0.02292   -0.00444    0.02788
S1    5    0.500000    0.219583    0.500000    10.50000    0.05526    0.03465 =
         0.05474    0.00000    0.01788    0.00000
C9    1    0.474861    0.018060    0.629212    11.00000    0.04266    0.03754 =
         0.04744    0.00520    0.00517    0.00119
C11   1    0.421589    0.484021    1.074449    11.00000    0.05802    0.08520 =
         0.05287   -0.00326    0.00463    0.00909
AFIX 137
H11A  2    0.419392    0.624790    1.012906    11.00000   -1.50000
H11B  2    0.459463    0.449948    1.117527    11.00000   -1.50000
H11C  2    0.401309    0.492868    1.173046    11.00000   -1.50000
AFIX   0
C4    1    0.230566    0.432740    0.716908    11.00000    0.04374    0.10609 =
         0.04186   -0.00904    0.00649    0.00520
C1    1    0.338940    0.348893    0.865115    11.00000    0.04437    0.05338 =
         0.03660    0.00188    0.01240    0.00127
C6    1    0.324323    0.541803    0.766961    11.00000    0.05196    0.06243 =
         0.05611    0.01603    0.00694   -0.00245
AFIX  43
H6    2    0.351411    0.645732    0.751328    11.00000   -1.20000
AFIX   0
N1    4    0.430937    0.274779    0.805231    11.00000    0.04219    0.05164 =
         0.04387    0.00527    0.01341    0.00140
C5    1    0.270317    0.582264    0.692107    11.00000    0.06331    0.08413 =
         0.05317    0.01361    0.00334    0.00965
AFIX  43
H5    2    0.261333    0.711011    0.625285    11.00000   -1.20000
AFIX   0
C2    1    0.297104    0.199663    0.883661    11.00000    0.06399    0.06669 =
         0.05295    0.01072    0.01733   -0.00153
AFIX  43
H2    2    0.305596    0.068825    0.948227    11.00000   -1.20000
AFIX   0
C3    1    0.243066    0.238869    0.809248    11.00000    0.05064    0.09371 =
         0.06505   -0.00543    0.01695   -0.01860
AFIX  43
H3    2    0.215682    0.134997    0.821843    11.00000   -1.20000
AFIX   0
C7    1    0.397386    0.302404    0.948496    11.00000    0.05088    0.05965 =
         0.04265    0.01086    0.01669    0.00607
AFIX  13
H7    2    0.398035    0.161580    1.014890    11.00000   -1.20000
AFIX   0
C8    1    0.444340    0.076865    0.770862    11.00000    0.03913    0.05066 =
         0.05126    0.01257    0.00821   -0.00039
AFIX  43
H8    2    0.433850   -0.037960    0.841386    11.00000   -1.20000
AFIX   0
C10   1    0.485350   -0.190733    0.572768    11.00000    0.05694    0.03469 =
         0.07276    0.00477    0.01742   -0.00136
AFIX  43
H10   2    0.474286   -0.320539    0.625020    11.00000   -1.20000
AFIX   0
HKLF 4
REM  BISI-IV-G_Mo in C2 #5
REM R1 =  0.0364 for    1630 Fo > 4sig(Fo)  and  0.0556 for all    2107 data
REM    124 parameters refined using      1 restraints
END
WGHT      0.0288      0.0296
REM Instructions for potential hydrogen bonds
EQIV $1 x, y-1, z
HTAB C10 S1_$1
REM Highest difference peak  0.201,  deepest hole -0.348,  1-sigma level  0.043
Q1    1   0.1644  0.6306  0.6424  11.00000  0.05    0.20
Q2    1   0.2123  0.8350  0.5957  11.00000  0.05    0.16
Q3    1   0.1934  0.6507  0.5269  11.00000  0.05    0.16
Q4    1   0.1598  0.4162  0.6553  11.00000  0.05    0.16
Q5    1   0.4627  0.0712  0.7026  11.00000  0.05    0.15
;
