# Supplementary material for: 2,5-Bis{[(−)-(S)-1-(4-bromo­phen­yl)eth­yl]imino­meth­yl}thio­phene
Source: Acta Crystallogr Sect E Struct Rep Online. 2014 Feb 22;70(Pt 3):o345. doi: 10.1107/S1600536814003651 (PMC3998402; doi:10.1107/S1600536814003651)
Supplement: Supplementary file 2 [file e-70-0o345-Isup2.hkl]

#
# h,k,l, Fc-squared, Fo-squared, sigma(Fo-squared), status flag
#
data_I
_shelx_title  'BISI-IV-G_Mo in C2'
_shelx_refln_list_code          4
_shelx_F_calc_maximum      206.84
_exptl_crystal_F_000       504.00
_reflns_d_resolution_high  0.8093

loop_
 _space_group_symop_operation_xyz
 'x, y, z'
 '-x, y, -z'
 'x+1/2, y+1/2, z'
 '-x+1/2, y+1/2, -z'

_cell_length_a    24.5329
_cell_length_b     5.9762
_cell_length_c     7.5944
_cell_angle_alpha  90.000
_cell_angle_beta   98.536
_cell_angle_gamma  90.000

_shelx_F_squared_multiplier     1.000

loop_
 _refln_index_h
 _refln_index_k
 _refln_index_l
 _refln_F_squared_calc
 _refln_F_squared_meas
 _refln_F_squared_sigma
 _refln_observed_status
   3  -7   0         20.76         44.06        26.74 o
   5  -7   0         48.16         77.28        25.54 o
   7  -7   0         28.45         91.94        25.05 o
   9  -7   0          8.64         51.61        28.60 o
   2  -6   0          1.20         -2.80        15.99 o
   4  -6   0         82.31        109.45        25.74 o
   6  -6   0        163.40        162.43        34.71 o
   8  -6   0          8.37         23.63        13.03 o
  10  -6   0         12.09         24.38        14.36 o
  12  -6   0          9.87         -1.49        14.71 o
  14  -6   0         12.09         12.83        16.44 o
  16  -6   0         59.48         50.79        19.05 o
   1  -5   0        192.03        182.05        22.71 o
   3  -5   0        467.78        530.46        40.49 o
   5  -5   0        588.54        579.57        38.82 o
   7  -5   0        338.42        343.52        27.87 o
   9  -5   0        141.39        142.37        19.56 o
  11  -5   0         51.94         45.32        15.84 o
  13  -5   0         41.29         61.49        20.50 o
  15  -5   0        109.71        122.20        25.94 o
  17  -5   0          6.11          6.09        24.01 o
  19  -5   0         10.17          1.63        16.82 o
  21  -5   0          2.11          6.34        18.44 o
   0  -4   0       1571.58       1543.47        59.34 o
   2  -4   0        219.36        226.75        18.88 o
   4  -4   0         52.73         42.77        10.40 o
   6  -4   0        181.18        169.66        18.26 o
   8  -4   0        194.60        192.16        15.58 o
  10  -4   0         16.10         11.48         5.85 o
  12  -4   0        345.75        336.72        21.94 o
  14  -4   0        221.45        237.43        19.18 o
  16  -4   0          1.21         -3.61         7.18 o
  18  -4   0         28.78         44.69        18.98 o
  20  -4   0        101.23        182.86        33.35 o
  22  -4   0         57.34         57.32        24.71 o
  24  -4   0         25.49        -12.73        19.35 o
   1  -3   0        691.03        712.44        32.59 o
   3  -3   0       2147.54       2225.34        61.83 o
   5  -3   0        221.03        245.32        16.80 o
   7  -3   0        483.78        464.20        23.35 o
   9  -3   0       1594.63       1600.62        92.99 o
  11  -3   0        365.38        397.57        19.29 o
  13  -3   0        833.93        847.13        33.41 o
  15  -3   0        876.21        917.18        37.57 o
  17  -3   0        179.07        202.54        19.35 o
  19  -3   0        262.19        249.49        21.05 o
  21  -3   0        132.44        198.70        24.83 o
  23  -3   0        239.60        253.37        30.18 o
  25  -3   0         26.06         49.09        21.86 o
  27  -3   0        139.55        141.19        25.31 o
   0  -2   0       2377.23       2397.89        71.77 o
   2  -2   0       1688.97       1691.92        41.89 o
   4  -2   0       5392.05       5104.95       103.12 o
   6  -2   0       2596.11       2725.64        77.23 o
   8  -2   0       1103.52       1107.05        28.61 o
  10  -2   0       5287.76       5555.40       104.55 o
  12  -2   0        481.83        536.29        23.72 o
  14  -2   0         88.48         76.71        11.63 o
  16  -2   0       2925.41       2980.59        69.39 o
  18  -2   0         73.13         56.88        11.17 o
  20  -2   0         33.97          8.47        10.71 o
  22  -2   0        294.87        270.56        31.65 o
  26  -2   0        145.21        136.69        24.71 o
  28  -2   0        194.42        205.62        30.53 o
   1  -1   0       7857.16       7975.81        89.73 o
   3  -1   0       2612.62       2631.25       108.27 o
   5  -1   0       3008.41       3031.32        57.29 o
   7  -1   0       7943.08       7831.91       106.26 o
   9  -1   0       2905.48       2925.87        57.45 o
  11  -1   0       2566.71       2503.61        36.18 o
  13  -1   0       2616.25       2422.37        39.07 o
  15  -1   0       1105.97       1027.73        25.27 o
  17  -1   0        739.69        741.27        24.36 o
  19  -1   0       1985.51       1939.72        41.87 o
  21  -1   0         26.49         34.29        10.01 o
  23  -1   0        780.95        862.75        37.48 o
  25  -1   0        209.41        272.02        28.12 o
  27  -1   0          1.90         23.40        17.00 o
  29  -1   0        291.38        387.23        38.62 o
   4   0   0         69.09         64.79        10.12 o
   6   0   0       7634.33       7806.64       153.35 o
   8   0   0          6.65        -11.23        11.46 o
  10   0   0       5905.42       5779.37       107.49 o
  12   0   0      10107.77      10439.52       218.66 o
  14   0   0       1517.80       1458.14        45.30 o
  16   0   0       2387.50       2442.76        62.69 o
  18   0   0       1085.91       1167.66        45.08 o
  20   0   0        752.58        740.83        45.19 o
  22   0   0       1109.93       1213.77        60.44 o
  24   0   0         10.35         -0.74        12.58 o
  26   0   0        453.96        481.33        40.41 o
  28   0   0        145.25        194.94        21.98 o
   1   1   0       9057.75       8473.53        65.92 o
   3   1   0       2546.51       2566.78        33.45 o
   5   1   0       2814.25       2918.68        50.67 o
   7   1   0       7764.02       7883.87       112.76 o
   9   1   0       3228.81       3346.72        72.57 o
  11   1   0       2486.97       2425.36        67.28 o
  13   1   0       2629.34       2660.36        75.85 o
  15   1   0        811.54        790.68        35.49 o
  17   1   0        731.43        669.50        34.93 o
  19   1   0       2391.32       2319.63        69.19 o
  21   1   0         37.23         41.91        18.62 o
  23   1   0        782.23        792.85        54.40 o
  25   1   0        248.56        225.21        31.39 o
  27   1   0          1.30         -3.68        16.42 o
  29   1   0        256.61        247.25        36.10 o
   0   2   0       2599.15       2537.87        50.55 o
   2   2   0       1797.41       1744.64        26.06 o
   4   2   0       5049.20       4862.94        47.73 o
   6   2   0       2597.10       2684.09        41.39 o
   8   2   0       1047.28       1070.99        29.04 o
  10   2   0       5330.04       5569.39        80.63 o
  12   2   0        352.61        351.76        25.53 o
  14   2   0         40.82         36.49        11.16 o
  16   2   0       2777.41       2668.18        70.25 o
  18   2   0         93.01         96.96        15.35 o
  20   2   0          1.75         -2.18        10.25 o
  22   2   0        243.85        261.84        60.59 o
  24   2   0        101.04         75.57        20.07 o
  26   2   0        124.54         93.02        41.13 o
  28   2   0        178.94        189.70        33.79 o
   1   3   0        600.83        610.15        16.36 o
   3   3   0       2030.29       2041.45        31.45 o
   5   3   0        198.98        220.70         9.79 o
   7   3   0        544.59        584.76        14.68 o
   9   3   0       1789.10       1842.43        37.75 o
  11   3   0        426.07        486.55        19.93 o
  13   3   0        689.87        722.50        35.27 o
  15   3   0        878.68        751.54        49.13 o
  17   3   0        237.10        227.72        21.88 o
  19   3   0        249.58        257.31        24.06 o
  21   3   0        121.64        126.76        25.70 o
  23   3   0        274.63        218.81        34.52 o
  25   3   0         20.26         -6.85        19.24 o
  27   3   0        133.21        129.16        27.18 o
   0   4   0       1720.62       1621.74        34.67 o
   2   4   0        206.64        200.35         9.29 o
   4   4   0         68.93         65.96         6.54 o
   6   4   0        177.03        172.96         9.44 o
   8   4   0        202.09        223.15        11.43 o
  10   4   0         40.26         33.51         3.45 o
  12   4   0        349.49        345.86        29.90 o
  14   4   0        216.43        219.01        19.94 o
  16   4   0          9.30         -0.57         9.51 o
  18   4   0         41.96         40.14        18.13 o
  20   4   0         85.00         42.47        24.74 o
  22   4   0         68.77         81.97        23.93 o
  24   4   0         19.42         26.31        16.94 o
   3   5   0        426.37        454.00        18.01 o
   5   5   0        576.02        570.40        22.22 o
   7   5   0        348.92        352.14        18.40 o
   9   5   0        130.41        160.84        12.02 o
  11   5   0         47.81         46.31        14.64 o
  13   5   0         43.51         55.16        19.85 o
  15   5   0        100.73         58.40        49.44 o
  17   5   0          8.49         25.77        18.54 o
  19   5   0         13.44         24.52        24.07 o
  21   5   0          2.90        -16.56        32.30 o
   0   6   0         35.98         31.39         9.70 o
   2   6   0          0.59         -2.22         5.82 o
   4   6   0         80.68         81.14         9.03 o
   6   6   0        166.60        132.75        11.11 o
   8   6   0          7.68          3.52         7.48 o
  10   6   0          9.32         20.48        17.53 o
  12   6   0         10.81         -2.37        18.39 o
  14   6   0         11.83          6.83        16.46 o
  16   6   0         60.86         45.48        44.33 o
   1   7   0         28.99         24.32        10.02 o
   3   7   0         21.85         26.34        10.29 o
   5   7   0         48.41         58.94        14.83 o
   7   7   0         28.19         34.52        13.08 o
   9   7   0          8.24         10.70        15.87 o
  -9  -7   1         42.34         34.49        18.05 o
  -7  -7   1         12.20         18.02        27.96 o
  -5  -7   1         23.83         20.76        22.60 o
  -3  -7   1         42.56         67.36        33.67 o
   1  -7   1         33.74         11.14        25.76 o
   3  -7   1         32.31         24.81        24.56 o
   5  -7   1          5.10         24.50        20.35 o
   7  -7   1         37.64         65.07        24.18 o
 -16  -6   1         27.26         15.52        16.40 o
 -14  -6   1         41.43         56.25        19.78 o
 -12  -6   1         64.18         79.90        18.63 o
 -10  -6   1         76.63         54.45        19.10 o
  -8  -6   1         16.61          1.07        12.35 o
  -6  -6   1          2.44        -13.80        13.80 o
  -4  -6   1         97.43        112.76        34.96 o
  -2  -6   1         45.37         32.01        25.43 o
   0  -6   1         36.72         55.68        19.71 o
   2  -6   1        114.27        147.10        27.22 o
   4  -6   1          6.82         22.42        14.71 o
   6  -6   1          7.78          5.25        18.64 o
   8  -6   1         56.13         45.01        31.58 o
  10  -6   1         30.97         17.27        13.38 o
  12  -6   1         29.00         34.65        16.21 o
  14  -6   1         12.60         -1.74        12.71 o
  16  -6   1          2.29        -19.28        19.28 o
 -21  -5   1         17.80         47.30        24.19 o
 -19  -5   1         42.24         44.45        20.17 o
 -17  -5   1          0.00         -4.54        12.77 o
 -15  -5   1         10.58          7.10        13.59 o
 -13  -5   1         87.81        111.96        17.55 o
 -11  -5   1         51.00         57.32        10.49 o
  -9  -5   1          8.32          2.16        10.39 o
  -7  -5   1        292.41        224.05        22.12 o
  -5  -5   1          7.74          8.99        11.30 o
  -3  -5   1        368.91        423.04        29.48 o
  -1  -5   1        460.86        387.00        34.37 o
   1  -5   1        484.80        541.54        32.58 o
   3  -5   1        118.63        148.52        23.97 o
   5  -5   1        438.68        456.81        39.02 o
   7  -5   1        118.42        116.47        19.81 o
   9  -5   1        162.56        167.61        25.79 o
  11  -5   1        305.18        286.03        33.20 o
  13  -5   1        146.59        177.04        29.33 o
  15  -5   1         14.56         16.18        13.27 o
  17  -5   1         74.61         65.54        24.03 o
  19  -5   1          7.29         41.24        21.73 o
  21  -5   1         12.76         33.28        20.96 o
 -24  -4   1          0.08        -32.61        36.59 o
 -22  -4   1         73.01         60.40        30.66 o
 -20  -4   1        181.45        197.86        32.58 o
 -18  -4   1        135.09        130.54        18.13 o
 -16  -4   1        119.84         96.17        14.31 o
 -14  -4   1        341.36        340.01        24.30 o
 -12  -4   1          4.01         -0.93         7.94 o
 -10  -4   1         26.28         29.65         8.27 o
  -8  -4   1        452.18        484.93        23.11 o
  -6  -4   1        588.34        589.59        25.07 o
  -4  -4   1         68.59         69.94        10.01 o
  -2  -4   1        717.55        742.47        28.80 o
   0  -4   1        396.53        390.74        38.43 o
   2  -4   1        197.17        240.73        19.43 o
   4  -4   1        335.35        327.42        23.87 o
   6  -4   1       1142.82       1088.58        52.44 o
   8  -4   1         10.21         12.78        11.11 o
  10  -4   1          0.71         -1.91        13.20 o
  12  -4   1        646.29        679.21        26.11 o
  14  -4   1         23.20         20.01         7.68 o
  16  -4   1         25.57         19.71        16.80 o
  18  -4   1        183.06        199.83        30.58 o
  20  -4   1         42.07         75.83        20.92 o
  22  -4   1         24.18         15.31        22.14 o
  24  -4   1         23.70         24.53        21.69 o
 -27  -3   1        113.87        109.50        21.50 o
 -25  -3   1         60.22          9.90        19.61 o
 -23  -3   1        143.12         95.33        24.28 o
 -21  -3   1        275.67        274.64        49.37 o
 -19  -3   1          3.22         10.43        10.27 o
 -17  -3   1        562.57        604.95        29.67 o
 -15  -3   1        238.72        252.22        17.95 o
 -13  -3   1        248.14        234.62        19.21 o
 -11  -3   1        566.33        609.95        27.96 o
  -9  -3   1        876.74        912.89        32.96 o
  -7  -3   1        817.11        806.98        44.51 o
  -5  -3   1        625.81        617.70        21.75 o
  -3  -3   1       2600.65       2592.72        46.10 o
  -1  -3   1        439.64        413.78        17.97 o
   1  -3   1        516.04        500.34        27.20 o
   3  -3   1        192.87        205.41        18.33 o
   5  -3   1       1023.50        984.07        41.22 o
   7  -3   1        144.35        123.51         8.58 o
   9  -3   1       1152.51       1130.35        27.53 o
  11  -3   1         11.46         17.53         5.62 o
  13  -3   1        619.34        622.06        26.86 o
  15  -3   1        220.13        248.20        19.54 o
  17  -3   1        117.00        126.93        14.28 o
  19  -3   1        114.73        137.38        16.99 o
  21  -3   1        215.75        251.19        28.32 o
  23  -3   1         41.01         27.09        16.44 o
  25  -3   1         62.30         57.35        19.98 o
 -28  -2   1          7.83         -2.72        21.98 o
 -26  -2   1         54.61         46.96        20.53 o
 -24  -2   1        470.17        413.37        39.43 o
 -22  -2   1        462.89        417.98        31.42 o
 -18  -2   1        419.89        416.88        17.77 o
 -16  -2   1        815.16        773.81        22.28 o
 -14  -2   1        316.34        308.38        14.05 o
 -12  -2   1       1292.35       1417.47        32.15 o
 -10  -2   1       4941.40       5010.02        57.58 o
  -8  -2   1         38.37         25.89         4.97 o
  -6  -2   1        497.57        535.37        18.44 o
  -4  -2   1       5186.72       4879.42        58.95 o
  -2  -2   1        108.97         91.28         6.48 o
   0  -2   1       2398.60       2551.34        38.61 o
   2  -2   1      12339.84      12273.23       120.15 o
   4  -2   1       1220.56       1298.70        39.80 o
   6  -2   1       1738.18       1828.30        31.65 o
   8  -2   1        930.34        871.76        24.36 o
  10  -2   1        990.69       1063.64        40.02 o
  12  -2   1       1184.99       1233.41        32.61 o
  14  -2   1        958.81        993.24        29.65 o
  16  -2   1       2219.84       2291.77        53.78 o
  18  -2   1        541.88        495.51        26.83 o
  20  -2   1        148.63        135.85        17.19 o
  22  -2   1        758.88        762.21        43.91 o
  24  -2   1        102.67        135.42        22.11 o
  26  -2   1         14.51         14.61        15.93 o
  28  -2   1        226.91        231.83        44.04 o
 -29  -1   1        153.03        173.04        23.59 o
 -27  -1   1        245.84        277.33        26.89 o
 -25  -1   1        127.70        163.36        16.57 o
 -23  -1   1        889.34        963.95        30.11 o
 -21  -1   1         52.28         53.25        10.39 o
 -19  -1   1        779.38        774.67        28.76 o
 -17  -1   1       3551.75       3466.60        55.84 o
 -15  -1   1         90.36        105.71         8.47 o
 -13  -1   1       5796.16       5786.86        94.12 o
 -11  -1   1       4837.97       4702.86        77.76 o
  -9  -1   1        494.28        515.92        13.75 o
  -7  -1   1       7220.23       7267.89        69.21 o
  -5  -1   1       6516.87       6176.54        52.27 o
  -3  -1   1      11160.01      10393.51        91.28 o
   1  -1   1        641.96        655.29        16.37 o
   3  -1   1       3303.04       3109.22        44.48 o
   5  -1   1      11390.05      11389.39       148.50 o
   7  -1   1       2020.51       1984.92        28.72 o
   9  -1   1       6635.96       6712.38        75.98 o
  11  -1   1       4046.16       4358.95        63.09 o
  13  -1   1       1366.88       1344.03        42.69 o
  15  -1   1       3186.68       2950.37        59.49 o
  17  -1   1        437.25        423.21        22.87 o
  19  -1   1        529.36        520.10        26.97 o
  21  -1   1        755.02        824.59        35.18 o
  23  -1   1        161.82        115.65        23.72 o
  25  -1   1        569.90        554.91        73.17 o
  27  -1   1        114.98        139.56        41.94 o
  29  -1   1         53.49         65.88        22.27 o
 -30   0   1         67.09        152.37        30.46 o
 -28   0   1         11.80          7.56        28.83 o
 -26   0   1        639.58        674.01        49.24 o
 -24   0   1        359.96        311.55        33.12 o
 -22   0   1         10.03         -8.73        22.43 o
 -20   0   1        419.89        402.46        50.91 o
 -18   0   1        131.71         83.97        17.70 o
 -16   0   1       1271.93       1339.81        56.84 o
 -14   0   1       5522.72       5548.58       114.30 o
 -12   0   1         22.29         43.91        10.14 o
 -10   0   1       2579.92       2647.60        62.69 o
  -8   0   1       8433.48       8131.33       157.63 o
  -6   0   1       5301.57       5317.10        76.55 o
  -4   0   1       1535.05       1525.04        31.30 o
  -2   0   1        346.43        352.58        12.20 o
   2   0   1        163.01        188.34        15.46 o
   4   0   1       7677.89       8409.45       103.65 o
   6   0   1      42784.32      40905.01       322.02 o
   8   0   1        522.94        558.29        21.22 o
  10   0   1       2257.59       2218.39        84.83 o
  12   0   1       6942.69       6605.43       119.25 o
  14   0   1        283.28        297.99        29.93 o
  16   0   1        942.36        887.78        39.66 o
  18   0   1       2648.74       2713.92        83.41 o
  20   0   1        224.90        206.10        41.88 o
  22   0   1        420.59        471.61        28.25 o
  24   0   1        365.46        391.00        27.11 o
  26   0   1         56.19         82.69        13.89 o
  28   0   1        386.62        462.33        33.63 o
 -29   1   1        121.60        111.09        27.02 o
 -27   1   1        297.27        329.44        39.64 o
 -25   1   1        155.62        122.65        23.74 o
 -23   1   1        694.20        739.79        77.00 o
 -21   1   1         17.18          7.89        11.12 o
 -19   1   1        772.94        754.39        46.56 o
 -17   1   1       3416.48       3425.89        95.31 o
 -15   1   1        126.94        128.99        17.36 o
 -13   1   1       6174.94       6042.94       209.42 o
 -11   1   1       4319.52       4174.46        85.10 o
  -9   1   1        390.53        402.56        35.54 o
  -7   1   1       8137.06       8036.15        71.03 o
  -5   1   1       6868.93       6425.95        58.49 o
  -3   1   1      10694.27      10212.30        78.11 o
   1   1   1        540.74        551.82         9.27 o
   3   1   1       2026.68       1933.63        30.90 o
   5   1   1      12408.19      12109.67        98.29 o
   7   1   1       2161.98       2183.48        29.66 o
   9   1   1       6781.69       6830.07       124.05 o
  11   1   1       3784.88       4061.59       110.67 o
  13   1   1       1403.21       1410.21        51.74 o
  15   1   1       3048.65       3198.79        75.86 o
  17   1   1        461.29        479.68        30.95 o
  19   1   1        513.13        486.21        39.63 o
  21   1   1        567.12        650.48        48.03 o
  23   1   1        160.63        165.98        28.09 o
  25   1   1        603.96        638.06        51.03 o
  27   1   1        102.16        124.84        38.20 o
  29   1   1         55.18         30.55        22.33 o
 -28   2   1          9.01         -6.43        54.58 o
 -26   2   1         79.89         55.31        29.05 o
 -24   2   1        520.30        527.36        49.64 o
 -22   2   1        442.78        435.55        72.97 o
 -20   2   1        774.47        701.96        45.20 o
 -18   2   1        450.02        491.57        35.90 o
 -16   2   1        753.33        762.07        41.41 o
 -14   2   1        287.90        302.64        24.49 o
 -12   2   1       1412.39       1458.20        48.89 o
 -10   2   1       5249.60       5101.90        64.23 o
  -8   2   1        149.06        159.83         6.78 o
  -6   2   1        310.46        316.11         8.61 o
  -4   2   1       5249.40       5343.52       136.74 o
  -2   2   1         45.70         33.96         4.58 o
   0   2   1       2589.54       2729.43        33.55 o
   2   2   1      12162.44      11942.98        93.65 o
   4   2   1       1275.65       1316.55        23.03 o
   6   2   1       2194.41       2249.06        28.66 o
   8   2   1        996.91        915.28        22.54 o
  10   2   1        922.00        948.21        28.18 o
  12   2   1       1178.87       1215.44        42.92 o
  14   2   1        943.53        936.57        40.18 o
  16   2   1       2435.40       2547.20        77.41 o
  18   2   1        662.11        661.98        37.82 o
  20   2   1        128.59        110.68        22.59 o
  22   2   1        741.98        773.42        56.52 o
  24   2   1        131.80        167.50        36.56 o
  26   2   1         11.13         45.01        22.56 o
  28   2   1        224.86        289.17        39.48 o
 -27   3   1         97.18        110.85        28.56 o
 -25   3   1         40.12         25.05        24.37 o
 -23   3   1        205.10        210.25        43.83 o
 -21   3   1        231.89        210.65        26.20 o
 -19   3   1          5.20         14.21        21.56 o
 -17   3   1        595.71        609.65        49.46 o
 -15   3   1        209.39        217.25        25.62 o
 -13   3   1        175.11        160.73        14.09 o
 -11   3   1        665.31        692.41        20.11 o
  -9   3   1        908.01        912.08        17.67 o
  -7   3   1        552.78        557.57        16.92 o
  -5   3   1        712.97        742.06        18.52 o
  -3   3   1       2695.14       2740.28        35.68 o
  -1   3   1        561.86        556.56        14.80 o
   1   3   1        557.44        548.94        13.13 o
   3   3   1        194.94        191.52         7.71 o
   5   3   1        899.97        866.73        20.49 o
   7   3   1        106.41         93.50         6.53 o
   9   3   1       1135.62       1071.25        23.72 o
  11   3   1         39.14         49.25         7.50 o
  13   3   1        504.42        490.42        29.24 o
  15   3   1        237.32        231.90        21.93 o
  17   3   1        117.57        150.86        19.32 o
  19   3   1         72.92         73.86        19.29 o
  21   3   1        237.05        228.05        32.89 o
  23   3   1         51.01         51.08        19.63 o
  25   3   1         42.77         40.70        60.91 o
 -24   4   1          1.13        -20.90        20.90 o
 -22   4   1         90.41         79.31        45.67 o
 -20   4   1        154.16        173.38        32.23 o
 -18   4   1        139.07        125.08        36.62 o
 -16   4   1        105.36         93.60        28.93 o
 -14   4   1        315.22        286.94        52.71 o
 -12   4   1          3.57          0.03         3.41 o
 -10   4   1         29.42         21.69         4.64 o
  -6   4   1        546.26        536.81        18.35 o
  -4   4   1         65.57         63.72         5.91 o
  -2   4   1        689.77        746.98        19.60 o
   0   4   1        386.21        361.00        12.47 o
   2   4   1        133.18        151.38         7.93 o
   4   4   1        339.49        332.98        12.45 o
   6   4   1       1232.87       1202.63        25.09 o
   8   4   1         13.11         17.26         4.05 o
  10   4   1          3.46          2.05         2.52 o
  12   4   1        600.41        603.53        94.27 o
  14   4   1         14.37         19.82         9.75 o
  16   4   1         41.14         55.86        13.56 o
  18   4   1        180.27        158.75        29.65 o
  20   4   1         49.30         30.38        57.37 o
  22   4   1         28.15         32.19        16.70 o
  24   4   1         23.99         45.58        20.61 o
 -21   5   1         19.10         32.38        52.56 o
 -19   5   1         43.97         57.21        23.88 o
 -17   5   1          0.70        -10.54        18.91 o
 -15   5   1          7.87          0.16        37.04 o
 -13   5   1        101.50        105.99        17.96 o
 -11   5   1         44.56         45.03         5.94 o
  -9   5   1          9.51         15.18         8.47 o
  -7   5   1        325.22        282.45        15.58 o
  -5   5   1          5.51          4.23         5.65 o
  -3   5   1        360.23        366.11        16.96 o
  -1   5   1        488.32        429.33        22.54 o
   1   5   1        474.70        500.51        21.97 o
   3   5   1        101.60        122.08        10.55 o
   5   5   1        479.71        436.66        18.11 o
   7   5   1        125.23        125.24        13.34 o
   9   5   1        141.57        152.60        11.17 o
  11   5   1        306.35        263.89        13.98 o
  13   5   1        152.33        158.31        19.84 o
  15   5   1         11.67          8.93        14.16 o
  17   5   1         73.83         89.98        25.75 o
  19   5   1         11.14         31.17        18.11 o
  21   5   1         10.19          3.73        20.13 o
 -16   6   1         24.87         33.76        17.20 o
 -14   6   1         41.51         43.74        20.73 o
 -12   6   1         69.03         91.27        22.79 o
 -10   6   1         76.10         53.64        20.21 o
  -8   6   1         16.97         13.84         7.76 o
  -6   6   1          1.71         -1.00         5.59 o
  -4   6   1         87.55         94.74        10.17 o
  -2   6   1         44.73         44.23         7.53 o
   0   6   1         38.79         20.24         6.54 o
   2   6   1        106.74        123.86        12.35 o
   4   6   1          8.15         32.87         9.92 o
   6   6   1          8.86         21.47        10.68 o
   8   6   1         51.32         69.16        11.86 o
  10   6   1         28.66         21.07        12.87 o
  12   6   1         30.79          1.16        13.82 o
  14   6   1         11.24         27.46        20.63 o
  16   6   1          1.93        -14.34        42.66 o
  -9   7   1         43.03         17.36        13.82 o
  -7   7   1         12.02          1.11        20.26 o
  -5   7   1         24.23         27.11        15.56 o
  -3   7   1         42.18         39.83        12.95 o
  -1   7   1         27.21         30.94         9.64 o
   1   7   1         34.67         19.09        12.83 o
   3   7   1         32.90         32.25         9.42 o
   5   7   1          5.33         16.69        11.12 o
   7   7   1         37.47         41.77        18.16 o
  -7  -7   2         46.24         80.93        40.73 o
  -5  -7   2         50.35        100.74        39.64 o
  -3  -7   2         22.70         13.62        20.79 o
  -1  -7   2         37.66          7.53        26.01 o
   1  -7   2          9.91        -16.75        28.04 o
   3  -7   2         48.50        109.62        46.36 o
   5  -7   2         27.48          1.84        23.98 o
 -16  -6   2         39.72         26.90        18.88 o
 -14  -6   2         57.94         75.05        18.14 o
 -12  -6   2         35.61         35.61        14.88 o
 -10  -6   2         44.37         43.07        15.90 o
  -8  -6   2         42.03         51.18        18.73 o
  -6  -6   2        122.46        153.44        32.55 o
  -4  -6   2         53.17         35.78        15.55 o
  -2  -6   2         19.67         36.50        16.46 o
   0  -6   2         29.60         29.55        17.90 o
   2  -6   2         26.48         44.29        25.19 o
   4  -6   2        133.35        144.04        27.86 o
   6  -6   2         12.30         -8.75        18.94 o
   8  -6   2         15.58         21.41        19.47 o
  10  -6   2         16.70         20.08        19.24 o
  12  -6   2          6.28          1.98        40.75 o
  14  -6   2         41.00         31.11        20.51 o
 -21  -5   2          9.45         30.45        15.80 o
 -19  -5   2          0.17         -4.10        12.55 o
 -17  -5   2         54.70         54.43        16.28 o
 -15  -5   2        115.95        119.45        26.11 o
 -13  -5   2         19.46         27.03        12.34 o
 -11  -5   2         34.78         34.59        10.17 o
  -9  -5   2         17.48          3.53         9.32 o
  -7  -5   2         54.64         44.54        14.53 o
  -5  -5   2        272.89        307.62        25.05 o
  -3  -5   2         36.94         37.71        14.50 o
  -1  -5   2        217.52        225.51        26.68 o
   1  -5   2        122.32        146.13        22.11 o
   3  -5   2        239.34        250.91        29.99 o
   5  -5   2        360.94        334.08        33.81 o
   7  -5   2        199.33        211.74        38.22 o
   9  -5   2        122.58        175.42        27.14 o
  11  -5   2        123.71        141.00        25.84 o
  13  -5   2        123.87        104.15        23.00 o
  15  -5   2         61.58         82.34        24.19 o
  17  -5   2         55.51         45.89        22.70 o
  19  -5   2         43.47         73.89        24.38 o
 -24  -4   2          2.35        -22.03        26.79 o
 -22  -4   2        114.69        168.19        42.18 o
 -20  -4   2        124.88        106.70        24.38 o
 -18  -4   2         28.07         24.18        18.95 o
 -16  -4   2        363.67        407.40        30.41 o
 -14  -4   2        213.78        204.65        17.19 o
 -12  -4   2         32.96         20.12         8.27 o
 -10  -4   2        192.77        200.62        15.62 o
  -8  -4   2        123.99         97.66        11.74 o
  -6  -4   2        151.55        138.61        12.16 o
  -4  -4   2         10.02         14.12         7.32 o
  -2  -4   2        315.73        306.96        21.17 o
   0  -4   2        194.09        167.52        20.61 o
   2  -4   2         87.45         91.44        16.48 o
   4  -4   2        421.43        439.92        44.86 o
   6  -4   2        218.81        225.39        20.74 o
   8  -4   2        117.67        118.20        15.56 o
  10  -4   2        312.57        297.07        29.89 o
  12  -4   2        133.34        153.57        33.56 o
  14  -4   2         34.47         40.03        16.91 o
  16  -4   2          2.79          7.36        14.56 o
  18  -4   2        143.12        150.24        25.23 o
  20  -4   2          4.79         21.33        18.00 o
  22  -4   2          3.39        -15.06        31.36 o
 -27  -3   2         72.08         48.03        28.29 o
 -25  -3   2         48.20        -31.29        31.29 o
 -23  -3   2         55.18         23.99        44.82 o
 -21  -3   2        438.19        417.32        70.59 o
 -19  -3   2         73.32         52.05        14.92 o
 -17  -3   2        562.11        594.74        35.18 o
 -15  -3   2        431.32        462.40        18.45 o
 -13  -3   2          7.68         16.00         5.39 o
 -11  -3   2       1548.95       1558.87        36.89 o
  -9  -3   2        266.32        260.19        13.47 o
  -7  -3   2        298.86        292.16        13.10 o
  -5  -3   2       1782.23       1769.24        35.49 o
  -3  -3   2        960.08        956.71        25.32 o
  -1  -3   2        966.04       1014.21        32.69 o
   1  -3   2       1945.61       1983.85        42.28 o
   5  -3   2        558.05        559.91        26.82 o
   7  -3   2        261.14        262.26        19.69 o
   9  -3   2        261.35        314.57        22.52 o
  11  -3   2       1147.51       1089.80        56.44 o
  13  -3   2        303.98        289.50        19.49 o
  15  -3   2        745.39        812.93        32.49 o
  17  -3   2        164.09        139.01        15.90 o
  19  -3   2        256.05        267.13        32.90 o
  21  -3   2        158.24        166.37        23.87 o
  23  -3   2         21.43         11.47        15.32 o
  25  -3   2         48.07         37.65        55.98 o
 -28  -2   2         60.80        126.50        25.54 o
 -26  -2   2        227.96        259.24        32.85 o
 -24  -2   2        211.30        204.38        23.38 o
 -22  -2   2         54.45         61.89        24.39 o
 -20  -2   2         57.93         42.17         9.61 o
 -18  -2   2       1433.20       1345.31        45.02 o
 -16  -2   2        333.65        344.18        15.60 o
 -14  -2   2       1284.76       1262.25        27.77 o
 -12  -2   2       1940.21       2014.67        32.73 o
 -10  -2   2       1550.02       1605.03        32.28 o
  -8  -2   2       1414.95       1412.67        29.46 o
  -6  -2   2       3476.64       3499.89        47.33 o
  -4  -2   2       6573.71       6445.83        64.07 o
  -2  -2   2        786.19        750.95        16.44 o
   0  -2   2        706.74        676.86        19.29 o
   2  -2   2       2450.83       2391.84        42.63 o
   4  -2   2       1014.38       1046.42        31.69 o
   6  -2   2         95.13        104.34        11.53 o
   8  -2   2       5478.79       5546.36        75.16 o
  10  -2   2        127.94        141.63         9.04 o
  12  -2   2       1013.30       1042.60        25.60 o
  14  -2   2       1357.24       1378.97        32.85 o
  16  -2   2          7.50          8.40         5.93 o
  18  -2   2        140.52        132.22        11.54 o
  20  -2   2        320.09        289.91        38.66 o
  22  -2   2        453.19        428.07        35.39 o
  24  -2   2        133.64        108.98        18.84 o
  26  -2   2         54.35         45.11        25.98 o
 -27  -1   2        391.55        469.77        33.79 o
 -25  -1   2        196.85        178.58        25.75 o
 -23  -1   2         83.60         86.25        12.38 o
 -21  -1   2        814.42        752.67        39.05 o
 -19  -1   2        295.33        282.14        22.55 o
 -17  -1   2       1407.34       1365.11        58.72 o
 -15  -1   2       1198.48       1176.02        35.28 o
 -13  -1   2        392.73        371.96        24.21 o
 -11  -1   2       3741.57       3650.38        66.45 o
  -9  -1   2       1229.59       1337.63        34.72 o
  -7  -1   2       3033.78       3088.91        55.01 o
  -5  -1   2       4229.96       4102.77        42.39 o
  -3  -1   2        745.82        728.63        18.80 o
  -1  -1   2      11316.83      11342.46       101.49 o
   1  -1   2       9638.68       9936.57        88.43 o
   3  -1   2       1073.25       1090.23        18.28 o
   5  -1   2       7853.00       7975.75        71.75 o
   7  -1   2        313.96        305.45        11.98 o
   9  -1   2       2765.74       2920.10        40.21 o
  11  -1   2       6688.41       6834.53        79.40 o
  13  -1   2         35.01         22.32         5.42 o
  15  -1   2       1721.55       1666.04        64.42 o
  17  -1   2       1076.53       1043.14        37.17 o
  19  -1   2        100.51         91.16        12.56 o
  21  -1   2        775.25        741.58        34.27 o
  23  -1   2        200.56        173.46        19.85 o
  25  -1   2        137.14        114.43        20.64 o
  27  -1   2        279.03        310.05        34.31 o
 -30   0   2         98.75         82.53        33.64 o
 -28   0   2        148.55         88.66        31.33 o
 -26   0   2        185.46        153.24        35.83 o
 -24   0   2        225.39        230.64        25.59 o
 -22   0   2        168.35        138.76        22.91 o
 -20   0   2       2843.14       2972.76        73.30 o
 -18   0   2       2581.33       2521.29        63.47 o
 -16   0   2        197.85        214.08        15.23 o
 -14   0   2       2300.36       2221.20        62.63 o
 -12   0   2       2081.55       2053.87        55.74 o
 -10   0   2        111.96        140.00        17.55 o
  -8   0   2      12943.00      12531.84       101.70 o
  -6   0   2         10.43         23.83         5.67 o
  -4   0   2      15975.33      16150.12       177.03 o
  -2   0   2      37588.98      36221.52       345.87 o
   0   0   2        427.06        456.57        12.74 o
   2   0   2       3892.20       3819.53        43.90 o
   4   0   2       6947.10       6735.19        65.82 o
   6   0   2       8444.34       8293.13        74.37 o
   8   0   2       2411.79       2449.65        37.07 o
  10   0   2      10030.55      10645.31       127.90 o
  12   0   2       4730.41       4326.49        61.42 o
  14   0   2        776.61        763.01        26.72 o
  16   0   2          0.23         25.39        10.10 o
  18   0   2       2331.18       2236.35        89.87 o
  20   0   2        353.70        381.20        28.76 o
  22   0   2        195.28        221.72        22.33 o
  24   0   2        979.29       1071.88        52.24 o
  26   0   2          9.25         39.18        12.73 o
  28   0   2         42.94         59.48        19.30 o
 -29   1   2          2.58        -15.99        54.47 o
 -27   1   2        417.21        364.70        58.92 o
 -25   1   2        168.46        198.27        43.41 o
 -23   1   2         70.09         64.17        24.73 o
 -21   1   2       1159.94       1128.85        59.84 o
 -19   1   2        296.98        270.27        27.31 o
 -17   1   2       1200.95       1342.19        56.71 o
 -15   1   2       1111.98       1067.07        46.56 o
 -13   1   2        549.74        551.78        30.47 o
 -11   1   2       3551.36       3441.75        59.26 o
  -9   1   2       1697.50       1772.20        31.70 o
  -7   1   2       3362.68       3407.75        43.85 o
  -5   1   2       2945.63       2983.07        46.93 o
  -3   1   2        673.32        665.78        19.46 o
  -1   1   2      12940.38      12399.70       123.75 o
   1   1   2      10736.63      10593.66        64.89 o
   3   1   2       1179.73       1188.52        16.59 o
   5   1   2       7973.72       8081.58        99.54 o
   7   1   2        123.96        124.93         8.83 o
   9   1   2       2118.78       2224.69        52.82 o
  11   1   2       6983.49       7055.51        88.54 o
  13   1   2         35.70         20.54         6.04 o
  15   1   2       1937.61       1910.32        59.89 o
  17   1   2       1157.54       1086.33        57.47 o
  19   1   2        109.36         79.28        33.56 o
  21   1   2        749.08        805.92        53.27 o
  23   1   2        237.59        251.66        46.78 o
  25   1   2        161.26        157.25        27.07 o
 -28   2   2         73.76        111.06        41.42 o
 -26   2   2        245.58        214.72        45.80 o
 -24   2   2        144.63        127.78        38.69 o
 -22   2   2         30.26         20.03        18.54 o
 -20   2   2         57.75         59.32        15.77 o
 -18   2   2       1480.90       1491.71        60.45 o
 -16   2   2        259.45        259.78        18.49 o
 -14   2   2       1231.78       1166.73        34.96 o
 -12   2   2       1829.90       1900.94        41.60 o
 -10   2   2       1464.89       1431.02        37.48 o
  -8   2   2       1507.15       1488.58        35.64 o
  -6   2   2       3597.46       3708.30        48.06 o
  -4   2   2       6451.03       6483.86        53.59 o
  -2   2   2        457.98        427.56        13.07 o
   0   2   2        735.91        743.21        12.19 o
   2   2   2       2202.77       2096.68        25.05 o
   4   2   2       1005.07       1017.29        16.84 o
   6   2   2         56.35         62.60         5.46 o
   8   2   2       5411.85       5241.96        55.99 o
  10   2   2        174.09        200.93        11.80 o
  12   2   2        949.61        969.42        24.95 o
  14   2   2       1104.57       1097.27        44.98 o
  16   2   2          2.76          3.16        13.63 o
  18   2   2         85.24        131.90        43.94 o
  20   2   2        316.88        376.33        39.51 o
  22   2   2        492.47        564.56        54.52 o
  24   2   2        125.04        140.39        27.33 o
  26   2   2         40.99         44.68        26.59 o
 -27   3   2         89.14         76.44        36.09 o
 -25   3   2         62.36         87.04        39.40 o
 -23   3   2         59.36         24.32        23.65 o
 -21   3   2        378.95        393.49        60.09 o
 -19   3   2         58.42         39.25        13.61 o
 -17   3   2        642.50        606.67        41.39 o
 -15   3   2        342.16        328.13        21.52 o
 -13   3   2         22.95         28.85         5.37 o
 -11   3   2       1659.18       1669.79        33.34 o
  -9   3   2        201.53        209.67        10.25 o
  -7   3   2        198.85        198.41        11.39 o
  -5   3   2       1961.49       2130.38        45.40 o
  -3   3   2        947.62       1013.25        19.06 o
  -1   3   2        750.22        802.09        18.28 o
   1   3   2       1961.20       2011.09        24.00 o
   3   3   2       1806.93       1940.40        30.25 o
   5   3   2        654.16        667.89        16.15 o
   7   3   2        341.31        337.47        14.05 o
   9   3   2        310.43        341.48        13.59 o
  11   3   2       1138.91       1105.37        24.64 o
  13   3   2        267.91        227.08        16.70 o
  15   3   2        814.90        949.42        92.04 o
  17   3   2        184.93        197.65        29.12 o
  19   3   2        226.75        226.93        32.08 o
  21   3   2        190.65        229.36        33.60 o
  23   3   2         13.81          0.62        16.00 o
  25   3   2         34.71         70.99        42.63 o
 -24   4   2          7.90         12.47        25.11 o
 -22   4   2        124.92        119.17        37.14 o
 -20   4   2        121.99         96.40        35.31 o
 -18   4   2         44.30         33.53        26.64 o
 -16   4   2        377.44        376.94        32.71 o
 -14   4   2        171.89        172.03        11.69 o
 -12   4   2         53.42         33.63         7.47 o
 -10   4   2        231.58        208.15        13.14 o
  -8   4   2        166.75        135.79        11.31 o
  -6   4   2        151.17        142.54        19.35 o
  -4   4   2         10.61          6.67         3.39 o
  -2   4   2        315.78        312.47        14.85 o
   0   4   2        177.73        187.35         9.29 o
   2   4   2        140.37        130.16        10.02 o
   4   4   2        398.53        396.62        16.17 o
   6   4   2        237.57        259.82        13.08 o
   8   4   2         74.31         76.21         7.72 o
  10   4   2        337.67        326.75        15.53 o
  12   4   2        134.04        149.42        17.95 o
  14   4   2         46.58         24.06        15.61 o
  16   4   2          1.45         -3.38        23.12 o
  18   4   2        140.18        132.98        27.53 o
  20   4   2          9.64         -2.82        15.70 o
  22   4   2          1.13         17.09        17.52 o
 -21   5   2         13.60        -33.34        33.34 o
 -17   5   2         46.27         63.98        26.80 o
 -15   5   2        112.94        104.19        20.60 o
 -13   5   2         17.91         22.89         6.69 o
 -11   5   2         28.14         31.64         8.34 o
  -9   5   2         17.70          2.30         8.11 o
  -7   5   2         53.19         74.89        12.43 o
  -5   5   2        247.15        277.55        19.98 o
  -3   5   2         37.37         38.98         9.05 o
  -1   5   2        219.00        225.01        14.51 o
   1   5   2        106.78        110.50        10.61 o
   3   5   2        234.11        222.98        22.30 o
   5   5   2        379.50        316.28        20.09 o
   7   5   2        189.79        199.58        15.61 o
   9   5   2        111.58        100.28        13.16 o
  11   5   2        136.54         98.87        41.95 o
  13   5   2        125.52        114.61        25.28 o
  15   5   2         52.86         33.26        21.81 o
  17   5   2         57.06         30.63        18.18 o
  19   5   2         46.72         39.98        41.39 o
 -16   6   2         37.68         73.09        34.38 o
 -14   6   2         61.38         68.66        17.05 o
 -12   6   2         37.20         69.49        29.96 o
 -10   6   2         44.04         12.40        11.91 o
  -8   6   2         44.40         59.33        11.72 o
  -6   6   2        128.90        114.38        15.81 o
  -4   6   2         55.24         47.50         9.41 o
  -2   6   2         21.08         19.93         6.33 o
   0   6   2         27.00         12.35         8.95 o
   2   6   2         23.37          3.89        12.20 o
   4   6   2        133.84        120.35        15.26 o
   6   6   2         13.17          4.39         8.78 o
   8   6   2         14.31         20.44        12.21 o
  10   6   2         17.42         30.46        25.11 o
  12   6   2          6.54          6.71        14.52 o
  14   6   2         38.03         38.73        19.57 o
  -7   7   2         46.39         39.30        17.34 o
  -5   7   2         52.47         29.68        10.15 o
  -3   7   2         23.58         23.85        10.83 o
  -1   7   2         37.04         55.86        13.00 o
   1   7   2         10.02         12.95         9.29 o
   3   7   2         48.78         49.98        32.01 o
   5   7   2         27.03         10.89        14.95 o
 -16  -6   3         13.95         26.24        28.72 o
 -14  -6   3         14.91         16.53        54.73 o
 -12  -6   3         78.40         67.30        20.83 o
 -10  -6   3         42.69         73.80        23.14 o
  -8  -6   3         57.03         59.02        17.04 o
  -6  -6   3         48.17         69.07        26.03 o
  -4  -6   3         48.53         46.30        15.52 o
  -2  -6   3         77.00        113.18        23.87 o
   0  -6   3         51.73         45.93        19.12 o
   2  -6   3         16.09         -3.31        19.29 o
   4  -6   3          5.19        -13.78        26.24 o
   6  -6   3         48.21         78.26        23.26 o
   8  -6   3         20.26         26.93        23.33 o
  10  -6   3         14.14         29.13        26.45 o
  12  -6   3          2.39          3.52        25.58 o
 -21  -5   3         46.34         33.31        23.22 o
 -19  -5   3         17.84         40.95        16.04 o
 -17  -5   3         23.86         43.83        14.23 o
 -15  -5   3         40.37         56.53        15.93 o
 -13  -5   3         18.49         35.18        21.04 o
 -11  -5   3         42.55         56.44        17.23 o
  -9  -5   3        153.13        155.61        23.85 o
  -7  -5   3          4.33          3.99        10.23 o
  -5  -5   3         26.77         19.80        11.04 o
  -3  -5   3         52.10         67.11        16.40 o
  -1  -5   3         51.70         70.74        17.59 o
   1  -5   3         12.90         20.91        15.00 o
   3  -5   3         66.35         46.53        24.45 o
   5  -5   3        170.09        203.16        40.18 o
   7  -5   3        151.82        253.05        43.90 o
   9  -5   3        100.61         89.34        26.64 o
  11  -5   3        128.66         94.28        21.67 o
  13  -5   3         52.40         73.96        20.73 o
  15  -5   3         52.86         63.04        29.06 o
  17  -5   3         71.25         36.08        17.19 o
 -24  -4   3          9.94         75.67        26.89 o
 -22  -4   3         60.17         54.44        21.88 o
 -20  -4   3         69.26         64.33        17.46 o
 -18  -4   3          8.94         -1.94        10.25 o
 -16  -4   3        339.33        362.05        27.76 o
 -14  -4   3        288.97        267.22        18.68 o
 -12  -4   3         69.43         60.94        11.10 o
 -10  -4   3        492.91        494.35        29.24 o
  -8  -4   3        480.97        471.17        22.23 o
  -6  -4   3        259.82        255.92        20.34 o
  -4  -4   3        383.51        367.88        18.93 o
  -2  -4   3        362.16        389.24        22.29 o
   0  -4   3          9.22         35.54        11.28 o
   2  -4   3         54.84         59.68        12.14 o
   4  -4   3        401.83        381.90        29.82 o
   6  -4   3        103.67         95.26        16.24 o
   8  -4   3         22.33          8.58         9.03 o
  10  -4   3        527.35        538.12        41.06 o
  12  -4   3        124.11        110.46        21.14 o
  14  -4   3         60.91         65.27        18.21 o
  16  -4   3        111.21        105.71        22.54 o
  18  -4   3         26.63         24.22        19.62 o
  20  -4   3          8.50        -17.97        18.95 o
 -27  -3   3         41.88        -26.48        28.75 o
 -25  -3   3         14.92        -20.67        20.67 o
 -23  -3   3         46.26         46.18        39.67 o
 -21  -3   3         98.58         72.03        32.13 o
 -19  -3   3         69.76         69.68        18.60 o
 -17  -3   3        168.16        173.77        21.62 o
 -15  -3   3        839.78        893.62        30.98 o
 -13  -3   3        146.54        150.95        11.78 o
 -11  -3   3        476.38        499.37        20.01 o
  -9  -3   3        217.69        235.22        15.67 o
  -7  -3   3         55.02         38.69         6.71 o
  -5  -3   3       1113.61       1096.98        28.73 o
  -3  -3   3        385.03        402.77        13.51 o
  -1  -3   3        209.61        194.56        10.85 o
   1  -3   3        820.87        813.66        29.35 o
   3  -3   3        541.48        554.01        22.33 o
   5  -3   3        204.18        203.59        18.30 o
   7  -3   3        759.38        762.98        39.73 o
   9  -3   3        220.42        250.63        21.42 o
  11  -3   3        561.25        527.08        36.51 o
  15  -3   3         71.08         70.13         8.46 o
  17  -3   3         96.72        129.39        22.41 o
  19  -3   3         34.27         25.84        18.31 o
  21  -3   3        149.00        201.21        53.36 o
  23  -3   3         65.92         34.25        17.23 o
 -28  -2   3         28.54         54.85        22.91 o
 -26  -2   3         30.24         70.12        17.27 o
 -24  -2   3        147.83        166.49        23.67 o
 -22  -2   3        300.31        290.08        38.18 o
 -18  -2   3        718.43        676.42        38.36 o
 -16  -2   3        197.81        224.63        20.51 o
 -14  -2   3        232.89        234.52        10.63 o
 -12  -2   3       1885.47       1937.60        28.99 o
 -10  -2   3         22.20         20.82         3.53 o
  -8  -2   3        348.12        338.86        16.20 o
  -6  -2   3       1809.33       1810.21        26.11 o
  -4  -2   3       2301.87       2362.46        36.84 o
  -2  -2   3       3692.08       3724.71        61.57 o
   0  -2   3       5070.30       5206.97        60.06 o
   2  -2   3       2874.36       2991.91        44.04 o
   4  -2   3        360.81        354.45        12.99 o
   6  -2   3        318.96        307.52        11.77 o
   8  -2   3       1756.24       1799.36        31.07 o
  10  -2   3       1381.12       1412.89        28.27 o
  12  -2   3        141.73        118.78        12.02 o
  14  -2   3       1583.01       1705.98        41.21 o
  16  -2   3        293.86        304.28        18.59 o
  18  -2   3        162.88        166.32        14.60 o
  20  -2   3        428.75        391.17        42.32 o
  22  -2   3         22.08          4.50        13.42 o
  24  -2   3         74.97         39.24        16.12 o
 -29  -1   3          9.17         27.23        14.50 o
 -27  -1   3        134.77        178.43        28.87 o
 -25  -1   3        217.98        263.72        25.27 o
 -23  -1   3         23.86         23.87        15.61 o
 -21  -1   3       1503.54       1425.68        56.71 o
 -19  -1   3       1085.60       1092.69        46.81 o
 -17  -1   3        630.58        607.91        32.76 o
 -15  -1   3       1758.68       1787.05        47.14 o
 -13  -1   3       1733.09       1775.68        44.06 o
 -11  -1   3       1668.45       1694.95        46.22 o
  -9  -1   3       4275.55       4166.73        73.54 o
  -7  -1   3        338.94        346.12        18.47 o
  -5  -1   3      10153.98       9793.88       155.70 o
  -3  -1   3       4648.00       4553.65        60.35 o
  -1  -1   3        472.54        479.93        15.51 o
   1  -1   3       5322.48       5210.04        94.56 o
   3  -1   3        723.59        696.70        22.50 o
   5  -1   3       2797.40       2747.99        36.32 o
   7  -1   3       4278.10       4299.11        43.54 o
   9  -1   3        157.20        162.48         8.32 o
  11  -1   3       2519.06       2617.16        40.07 o
  13  -1   3       1013.99       1007.51        27.46 o
  15  -1   3        285.15        302.57        17.71 o
  17  -1   3       2041.24       2033.75        48.33 o
  19  -1   3         27.45         34.06         9.41 o
  21  -1   3        412.72        351.47        25.77 o
  23  -1   3        392.37        398.78        24.33 o
  25  -1   3         15.56         43.84        26.72 o
 -28   0   3        364.23        317.19        53.79 o
 -26   0   3         20.55         34.29        25.97 o
 -24   0   3          7.87          8.54        17.61 o
 -22   0   3         77.26         91.98        28.48 o
 -20   0   3        275.29        271.75        26.87 o
 -18   0   3        294.36        307.73        46.30 o
 -16   0   3       2274.65       2250.22        68.46 o
 -14   0   3        884.22        932.90        49.66 o
 -12   0   3       2931.02       2912.86        69.61 o
 -10   0   3        739.08        770.49        27.52 o
  -8   0   3       2449.64       2264.17        46.33 o
  -6   0   3       1918.81       1891.69        50.58 o
  -4   0   3        391.86        428.36        22.83 o
  -2   0   3      11361.86      10900.15       144.62 o
   0   0   3        309.30        288.43        10.97 o
   2   0   3       1221.20       1154.22        15.26 o
   4   0   3       4586.90       4449.31        46.46 o
   6   0   3         10.84          7.63         2.91 o
   8   0   3       4357.39       4285.35        43.37 o
  10   0   3       7311.18       7324.68        71.46 o
  12   0   3       1861.58       1807.12        40.78 o
  14   0   3        510.21        498.01        20.99 o
  16   0   3       2033.30       1982.69        46.83 o
  18   0   3        437.47        380.83        23.26 o
  20   0   3        382.43        405.14        37.00 o
  22   0   3         66.11         83.09        16.17 o
  24   0   3        457.79        461.56        28.67 o
  26   0   3        150.99        175.40        28.04 o
 -29   1   3         15.73         43.49        28.14 o
 -27   1   3        164.53        115.18        39.10 o
 -25   1   3        159.02        210.04        46.86 o
 -23   1   3         33.75         53.73        27.63 o
 -21   1   3       1470.34       1440.47       100.16 o
 -19   1   3        920.41        905.63        60.68 o
 -17   1   3        501.55        495.02        25.46 o
 -15   1   3       2123.54       2170.97        46.18 o
 -13   1   3       1609.66       1612.44        33.91 o
 -11   1   3       1731.63       1793.72        35.10 o
  -9   1   3       4527.18       4525.33        97.45 o
  -7   1   3        391.66        446.32        19.96 o
  -5   1   3       8969.38       9531.07       138.20 o
  -3   1   3       4964.33       4787.29        77.41 o
  -1   1   3        712.88        724.23        23.64 o
   1   1   3       4308.69       4261.87        46.12 o
   3   1   3        757.68        763.58        14.88 o
   5   1   3       2678.58       2624.18        32.76 o
   7   1   3       4311.53       4261.50        79.06 o
   9   1   3        141.09        158.75        17.12 o
  11   1   3       2768.86       2870.56       102.50 o
  13   1   3        737.67        713.12        39.52 o
  15   1   3        184.17        190.52        19.08 o
  17   1   3       2011.06       1838.23        78.60 o
  19   1   3         22.84         34.10        17.36 o
  21   1   3        426.81        420.95        26.41 o
  23   1   3        392.39        450.24        33.49 o
  25   1   3         11.30         19.68        15.57 o
 -28   2   3         38.82         30.90        23.35 o
 -26   2   3         33.39         27.22        28.03 o
 -24   2   3        113.50         83.19        33.16 o
 -22   2   3        382.86        381.05        34.41 o
 -20   2   3        374.25        326.71        29.22 o
 -18   2   3        661.67        589.98        37.94 o
 -16   2   3        125.84        143.77        15.11 o
 -14   2   3        343.41        365.19        22.45 o
 -12   2   3       2022.96       1938.70        47.07 o
 -10   2   3         18.08         20.06        10.88 o
  -8   2   3        478.75        480.46        22.04 o
  -6   2   3       1757.21       1806.58        65.22 o
  -4   2   3       2180.18       2239.63        29.67 o
  -2   2   3       4021.73       4077.90        43.42 o
   0   2   3       5235.44       5321.66        47.09 o
   2   2   3       3003.37       3131.74        37.41 o
   4   2   3        404.91        411.41        10.08 o
   6   2   3        346.19        339.25         9.47 o
   8   2   3       1781.90       1767.37        27.31 o
  10   2   3       1470.03       1496.77        36.56 o
  12   2   3        128.89        118.83        10.48 o
  14   2   3       1706.05       1790.04        52.99 o
  16   2   3        400.88        419.85        26.71 o
  18   2   3        153.43        199.38        30.85 o
  20   2   3        406.66        486.09        81.47 o
  22   2   3         20.84         61.99        29.60 o
  24   2   3         57.69         46.47        22.02 o
 -27   3   3         31.81         45.76        32.12 o
 -25   3   3         14.77         -7.49        24.91 o
 -23   3   3         51.68         94.34        37.27 o
 -21   3   3        122.01        120.26        36.09 o
 -19   3   3        104.94        113.71        32.12 o
 -17   3   3        209.70        226.76        21.61 o
 -15   3   3        692.72        688.89        35.71 o
 -13   3   3        205.59        226.79        20.03 o
 -11   3   3        567.59        558.41        22.66 o
  -9   3   3        129.85        150.83        14.04 o
  -7   3   3         67.68         57.79         6.43 o
  -5   3   3       1137.22       1164.95        25.92 o
  -3   3   3        246.66        269.37        10.47 o
  -1   3   3        173.20        182.14         8.20 o
   1   3   3        954.65        942.15        15.91 o
   3   3   3        468.30        466.40        13.48 o
   5   3   3        120.99        125.22         7.14 o
   7   3   3        804.80        817.13        18.51 o
   9   3   3        217.23        247.47        13.84 o
  11   3   3        414.80        397.79        16.59 o
  13   3   3         22.43         11.79         4.67 o
  15   3   3         97.88         91.03        10.42 o
  17   3   3        125.34        144.21        22.05 o
  19   3   3         34.12         18.63        15.65 o
  21   3   3        156.87        222.91        34.13 o
  23   3   3         43.32         48.32        21.47 o
 -24   4   3         15.16          9.48        27.26 o
 -22   4   3         53.09         41.87        24.47 o
 -20   4   3         51.93         27.36        21.66 o
 -18   4   3          2.48         -7.57        12.40 o
 -16   4   3        354.81        365.75        21.07 o
 -14   4   3        249.07        239.83        24.03 o
 -12   4   3        106.60         80.16        11.39 o
 -10   4   3        465.13        490.89        21.86 o
  -8   4   3        414.84        402.80        18.61 o
  -6   4   3        250.24        249.33        14.37 o
  -4   4   3        411.03        410.21        18.98 o
  -2   4   3        362.24        363.95        14.50 o
   0   4   3         12.16         11.84         3.18 o
   2   4   3         64.46         76.30         7.91 o
   4   4   3        397.68        396.40        17.28 o
   6   4   3        111.00        100.76         8.56 o
   8   4   3         41.10         34.41         6.23 o
  10   4   3        521.95        501.94        22.86 o
  12   4   3        137.60        147.26        11.37 o
  14   4   3         38.97         32.07        11.98 o
  16   4   3        119.53        110.46        24.96 o
  18   4   3         26.04         40.21        18.49 o
  20   4   3         13.83         45.69        24.10 o
 -21   5   3         52.76          9.56        27.54 o
 -19   5   3         13.87         16.79        21.02 o
 -17   5   3         19.97         47.59        16.49 o
 -15   5   3         52.18         61.67        18.11 o
 -13   5   3         14.08         24.66        12.00 o
 -11   5   3         48.35         67.46        12.31 o
  -9   5   3        168.41        152.12        13.96 o
  -7   5   3          4.75         -8.41         8.41 o
  -5   5   3         21.44         13.20        17.40 o
  -3   5   3         64.80         46.88         9.51 o
  -1   5   3         57.54         55.56         5.65 o
   1   5   3          7.55         17.43         8.08 o
   3   5   3         71.38         54.67         8.40 o
   5   5   3        164.61        169.71        13.49 o
   7   5   3        140.20        174.85        18.21 o
   9   5   3        100.93        102.25        18.27 o
  11   5   3        141.07        129.19        20.23 o
  13   5   3         46.56         49.93        15.90 o
  15   5   3         49.22         70.84        20.14 o
  17   5   3         78.24         58.46        23.92 o
 -16   6   3         13.28         17.50        13.50 o
 -14   6   3         16.42         41.30        18.04 o
 -12   6   3         75.44         93.32        23.60 o
 -10   6   3         41.52         43.62        11.88 o
  -8   6   3         61.04         59.99        13.95 o
  -6   6   3         48.14         45.04        12.62 o
  -4   6   3         48.20         93.60        19.07 o
  -2   6   3         79.18         84.75        19.34 o
   0   6   3         52.56         47.30        15.28 o
   2   6   3         17.45         10.40        21.10 o
   4   6   3          5.84          4.16        13.11 o
   6   6   3         45.59         19.71        13.56 o
   8   6   3         17.54         25.98        35.45 o
  10   6   3         15.09          1.91        14.40 o
  12   6   3          2.33          0.46        12.77 o
 -12  -6   4         24.68         12.26        16.12 o
 -10  -6   4         13.17         17.22        16.26 o
  -8  -6   4         21.88         16.91        14.30 o
  -6  -6   4         85.51        104.13        23.61 o
  -4  -6   4         34.36         10.73        16.13 o
  -2  -6   4         37.85         27.22        15.74 o
   0  -6   4         84.40         97.44        23.08 o
   2  -6   4         37.84         66.49        33.44 o
   4  -6   4         25.78         58.98        39.66 o
   6  -6   4         10.77         53.83        36.27 o
  10  -6   4         14.77         47.98        33.44 o
 -19  -5   4         57.47        102.31        26.81 o
 -17  -5   4         29.77         68.25        24.99 o
 -15  -5   4         65.51         83.72        20.91 o
 -13  -5   4         66.50         78.95        21.92 o
 -11  -5   4          7.59        -15.16        15.16 o
  -9  -5   4         22.09         24.12        14.68 o
  -7  -5   4        100.07        109.68        17.14 o
  -5  -5   4         29.45         10.07         9.59 o
  -3  -5   4         59.99         46.03        13.80 o
  -1  -5   4         22.50         50.08        16.73 o
   1  -5   4         39.28         80.39        24.30 o
   7  -5   4          5.26          6.15        21.31 o
   9  -5   4         65.26         85.51        30.74 o
  11  -5   4         90.14        145.46        36.48 o
  13  -5   4         78.90        114.30        25.24 o
  15  -5   4         23.67         51.46        18.89 o
 -22  -4   4        101.72         55.41        24.39 o
 -20  -4   4          5.65         14.29        22.65 o
 -18  -4   4         68.67        114.97        28.69 o
 -16  -4   4        104.34         92.29        21.55 o
 -14  -4   4         29.62         17.72         9.76 o
 -12  -4   4        123.74        117.15        15.61 o
 -10  -4   4        180.70        185.80        19.91 o
  -8  -4   4        484.65        479.41        25.96 o
  -6  -4   4        118.44        110.71        13.33 o
  -4  -4   4        214.49        226.77        19.18 o
  -2  -4   4         70.46         67.22         9.44 o
   0  -4   4         23.22         25.37         8.98 o
   2  -4   4         94.25        117.21        15.84 o
   4  -4   4        176.82        153.49        27.95 o
   6  -4   4         15.54         28.31        14.26 o
   8  -4   4         12.86         22.74        20.68 o
  10  -4   4        112.63        123.84        22.80 o
  12  -4   4         17.59         18.80        19.54 o
  14  -4   4         19.62         28.30        18.19 o
  16  -4   4        136.49        160.77        26.41 o
  18  -4   4         34.69         26.40        18.44 o
 -25  -3   4         51.93          2.00        30.09 o
 -23  -3   4        169.25        141.03        70.12 o
 -21  -3   4         79.17         32.72        26.49 o
 -19  -3   4        162.03        130.54        20.90 o
 -17  -3   4         63.77         68.37        16.56 o
 -15  -3   4        315.85        369.62        32.29 o
 -13  -3   4        134.81        149.21        17.53 o
 -11  -3   4        757.53        812.05        35.26 o
  -9  -3   4        574.79        596.23        25.76 o
  -7  -3   4        899.12        874.51        29.56 o
  -5  -3   4        481.60        446.20        19.20 o
  -3  -3   4        677.91        675.85        22.21 o
  -1  -3   4        179.92        188.17        14.69 o
   1  -3   4        860.63        894.32        36.82 o
   3  -3   4        155.48        171.55        17.35 o
   5  -3   4        196.12        201.28        36.45 o
   7  -3   4        822.01        910.33        47.69 o
   9  -3   4        338.35        345.47        29.16 o
  11  -3   4         15.86          1.01        10.28 o
  13  -3   4        510.62        507.68        21.23 o
  15  -3   4         51.29         25.50        14.19 o
  17  -3   4        135.20        144.21        24.58 o
  19  -3   4         72.23         76.09        20.26 o
  21  -3   4          9.79         10.79        16.68 o
 -26  -2   4        186.91        207.35        31.56 o
 -24  -2   4         38.16         29.60        36.85 o
 -22  -2   4         78.97         77.87        19.02 o
 -20  -2   4        134.04        133.00        13.27 o
 -18  -2   4        207.44        196.02        16.01 o
 -16  -2   4        629.19        601.91        25.23 o
 -14  -2   4        599.14        580.63        20.76 o
 -12  -2   4       1320.89       1204.98        37.08 o
 -10  -2   4        258.37        269.03        13.57 o
  -8  -2   4          7.71          2.98         5.44 o
  -6  -2   4       2217.92       2257.44        44.78 o
  -4  -2   4        522.44        480.18        17.18 o
  -2  -2   4        208.43        213.76         9.78 o
   0  -2   4       2270.12       2304.12        39.26 o
   2  -2   4        225.66        236.38        11.23 o
   4  -2   4        360.46        370.99        16.98 o
   6  -2   4       1416.67       1458.63        32.38 o
   8  -2   4        843.29        917.79        24.18 o
  10  -2   4        746.27        739.43        24.03 o
  12  -2   4        643.85        633.86        23.45 o
  14  -2   4        279.99        296.03        17.20 o
  16  -2   4        218.66        233.12        16.38 o
  18  -2   4         17.66         14.04         6.71 o
  20  -2   4        313.58        322.12        28.50 o
  22  -2   4        126.76        113.74        30.82 o
 -27  -1   4         76.74        119.79        31.71 o
 -25  -1   4         50.72         89.22        98.34 o
 -23  -1   4         60.88         35.20        18.12 o
 -21  -1   4        288.76        260.36        26.15 o
 -19  -1   4        372.21        377.18        29.37 o
 -17  -1   4        529.49        572.95        33.91 o
 -15  -1   4       1115.72       1167.88        45.83 o
 -13  -1   4       1071.43       1063.06        65.97 o
 -11  -1   4       1128.42       1155.03        43.85 o
  -9  -1   4       1005.31       1028.95        30.75 o
  -7  -1   4       1595.11       1565.65        37.61 o
  -5  -1   4       2032.29       2159.94        49.89 o
  -3  -1   4       5689.46       5648.28        81.02 o
  -1  -1   4        957.71        992.00        33.91 o
   1  -1   4       1734.58       1588.63        46.57 o
   3  -1   4       1830.56       1823.29        43.05 o
   5  -1   4        233.59        229.59        13.89 o
   7  -1   4       3811.29       3878.83        52.68 o
   9  -1   4       1694.68       1683.33        28.62 o
  11  -1   4        338.72        336.92        14.87 o
  13  -1   4        929.14       1022.05        40.44 o
  15  -1   4        202.47        213.43        13.85 o
  17  -1   4        437.06        421.57        22.35 o
  19  -1   4        282.89        271.50        19.71 o
  21  -1   4         56.98         51.42        13.11 o
  23  -1   4        447.37        416.86        55.92 o
 -28   0   4        104.89        129.28        35.50 o
 -26   0   4         44.79         43.78        24.78 o
 -24   0   4         16.21          2.21        16.97 o
 -22   0   4       1725.36       1753.06       106.36 o
 -20   0   4        189.80        214.73        22.87 o
 -18   0   4         99.18         96.32        24.27 o
 -16   0   4       1608.33       1642.71        59.86 o
 -14   0   4          0.57          1.10         6.80 o
 -12   0   4        139.25        144.30        12.30 o
 -10   0   4       4630.55       4667.54        79.30 o
  -8   0   4         78.19         73.64         5.43 o
  -6   0   4       6042.04       6558.24       144.07 o
  -4   0   4        453.37        423.25        21.36 o
  -2   0   4       1102.50       1079.04        28.67 o
   0   0   4       2975.91       2973.31        43.98 o
   2   0   4       1005.60       1012.92        18.02 o
   4   0   4       6238.29       6256.89        92.81 o
   6   0   4       1796.45       1850.53        38.29 o
   8   0   4         23.17         23.89         5.07 o
  10   0   4       1400.84       1281.63        30.01 o
  12   0   4        517.96        506.11        21.41 o
  14   0   4        340.37        306.07        14.76 o
  16   0   4       3043.54       2953.04        55.06 o
  18   0   4        210.78        167.76        14.47 o
  20   0   4        170.33        160.61        14.58 o
  22   0   4        608.65        566.29        35.10 o
  24   0   4          9.90         -6.25        14.22 o
 -27   1   4         81.10         57.62        30.75 o
 -25   1   4         44.32         36.84        25.94 o
 -23   1   4        116.94        111.01        33.60 o
 -21   1   4        318.87        294.45        25.14 o
 -19   1   4        320.43        343.98        45.87 o
 -17   1   4        586.17        592.67        57.51 o
 -15   1   4       1275.99       1191.81        54.10 o
 -13   1   4        793.30        753.79        28.23 o
 -11   1   4       1085.07       1129.42        33.34 o
  -9   1   4       1235.60       1240.92        39.06 o
  -7   1   4       1374.43       1340.11        26.51 o
  -5   1   4       2165.48       2184.21        80.59 o
  -3   1   4       6480.41       6216.44       126.56 o
  -1   1   4        942.11        962.04        27.28 o
   1   1   4       1403.68       1344.12        22.36 o
   3   1   4       2319.64       2353.55        26.90 o
   5   1   4        233.82        226.72        10.60 o
   7   1   4       3708.11       3695.14        51.49 o
   9   1   4       1828.53       1814.08        49.28 o
  11   1   4        262.16        250.44        17.26 o
  13   1   4        968.99        951.48        26.01 o
  15   1   4        234.68        234.74        26.66 o
  17   1   4        542.37        519.32        24.63 o
  19   1   4        227.56        209.02        19.36 o
  21   1   4         51.42         73.86        26.34 o
  23   1   4        444.27        480.44        43.56 o
 -26   2   4        195.42        229.67        50.93 o
 -24   2   4         33.39         18.41        24.61 o
 -22   2   4         78.03         79.43        27.18 o
 -20   2   4        103.92        122.34        34.17 o
 -18   2   4        124.89        108.19        19.97 o
 -16   2   4        714.37        687.74        44.42 o
 -14   2   4        615.50        601.55        33.81 o
 -12   2   4       1264.62       1211.54        58.80 o
 -10   2   4        228.40        244.11        18.08 o
  -8   2   4         20.29          8.81         5.41 o
  -6   2   4       1874.69       1949.66        35.38 o
  -4   2   4        428.67        405.88        18.42 o
  -2   2   4        345.75        355.43        14.90 o
   0   2   4       2089.62       2044.46        26.82 o
   2   2   4        196.80        209.84         9.73 o
   4   2   4        354.30        358.26        18.26 o
   6   2   4       1411.89       1372.71        26.31 o
   8   2   4        844.05        872.68        20.66 o
  10   2   4        583.41        530.42        16.07 o
  12   2   4        548.64        514.70        17.23 o
  14   2   4        322.00        342.02        17.64 o
  16   2   4        216.75        226.11        32.60 o
  18   2   4         14.81         21.93        25.62 o
  20   2   4        301.58        356.32        57.21 o
  22   2   4        131.80        176.12        42.26 o
 -25   3   4         70.93         74.41        36.96 o
 -23   3   4        150.93        148.83        41.97 o
 -21   3   4         62.32         68.07        28.23 o
 -19   3   4        151.86         97.49        20.60 o
 -17   3   4         55.59         66.27        18.44 o
 -15   3   4        303.05        253.49        20.13 o
 -13   3   4        203.59        191.47        28.01 o
 -11   3   4        781.88        796.28        33.48 o
  -9   3   4        504.92        496.29        29.55 o
  -7   3   4       1024.85       1030.01        37.15 o
  -5   3   4        495.29        503.41        14.69 o
  -3   3   4        615.94        639.52        13.80 o
  -1   3   4        221.32        209.83         9.50 o
   1   3   4        937.64        952.63        20.12 o
   3   3   4        117.24        111.17         9.99 o
   5   3   4        202.63        203.62         9.48 o
   7   3   4        910.88        955.01        20.67 o
   9   3   4        307.76        276.91        11.52 o
  11   3   4          7.49          7.31         4.09 o
  13   3   4        580.71        619.68        23.78 o
  15   3   4         59.90         58.86        19.61 o
  17   3   4        102.24        123.19        26.39 o
  19   3   4         67.97        102.11        29.20 o
  21   3   4          8.30         42.06        22.75 o
 -22   4   4        101.45         75.21        33.94 o
 -20   4   4          3.63        -15.16        15.16 o
 -18   4   4         86.24         87.23        35.47 o
 -16   4   4         89.54        108.73        14.69 o
 -14   4   4         21.55         32.20         9.93 o
 -12   4   4        159.53        151.86        16.78 o
 -10   4   4        206.07        232.09        19.81 o
  -8   4   4        436.07        429.47        19.77 o
  -6   4   4        165.67        153.19        11.43 o
  -4   4   4        181.50        207.59        10.50 o
  -2   4   4         50.16         39.76         6.23 o
   0   4   4         23.38         27.96        13.77 o
   2   4   4         93.41        111.86        11.34 o
   4   4   4        162.48        180.07        13.98 o
   6   4   4         18.02         28.30        10.72 o
   8   4   4         14.38         25.10         9.12 o
  10   4   4         86.75        122.10        17.11 o
  12   4   4         24.42         34.36        15.95 o
  14   4   4         26.23         28.11        20.08 o
  16   4   4        156.08        155.58        25.03 o
  18   4   4         38.07         71.33        19.75 o
 -19   5   4         49.26         57.89        24.98 o
 -17   5   4         34.28         58.67        21.45 o
 -15   5   4         69.54         53.98        21.13 o
 -13   5   4         61.83         78.96        14.29 o
 -11   5   4          6.23         16.82        10.75 o
  -9   5   4         20.21         22.88        12.41 o
  -7   5   4         87.92        121.21        20.28 o
  -5   5   4         33.04         26.21        11.67 o
  -3   5   4         60.17         23.15        36.79 o
  -1   5   4         21.58         29.75        26.38 o
   1   5   4         36.41         43.86        16.31 o
   3   5   4         50.27         36.56        17.16 o
   5   5   4         50.95         41.69        14.50 o
   7   5   4          3.41         19.85        11.91 o
   9   5   4         64.79         46.26        27.91 o
  11   5   4         88.80        139.67        23.43 o
  13   5   4         71.27         49.35        17.47 o
  15   5   4         25.50         37.15        18.54 o
 -12   6   4         23.31         21.01        18.27 o
 -10   6   4         13.67         11.05        11.58 o
  -8   6   4         22.66         23.19        11.78 o
  -6   6   4         82.47         81.59        40.31 o
  -4   6   4         34.48         38.41        22.82 o
  -2   6   4         40.21         39.04        14.50 o
   0   6   4         87.59         74.45        19.67 o
   2   6   4         37.82         54.07        32.08 o
   4   6   4         26.93         33.76        32.37 o
   6   6   4         11.96         18.42        13.38 o
   8   6   4          2.43         22.90        20.98 o
  10   6   4         15.05         23.49        13.86 o
  -8  -6   5         21.77         33.39        16.45 o
  -6  -6   5         17.16         27.33        14.97 o
  -4  -6   5         22.33         32.44        43.82 o
  -2  -6   5         36.38         49.17        15.31 o
   0  -6   5         28.56         62.98        20.71 o
   2  -6   5         18.45         44.27        25.81 o
   4  -6   5         25.28          4.63        27.84 o
 -17  -5   5         18.03         43.37        19.86 o
 -15  -5   5         33.17         29.29        17.79 o
 -13  -5   5         18.73         14.67        17.26 o
 -11  -5   5         55.59         51.21        16.82 o
  -9  -5   5         29.44         50.29        13.14 o
  -7  -5   5         31.14         19.92        10.74 o
  -5  -5   5         13.66         22.15        12.83 o
  -3  -5   5         31.55         25.79        24.72 o
  -1  -5   5         21.63         35.33        15.60 o
   1  -5   5          2.24         44.57        19.53 o
 -20  -4   5          1.44         78.99        29.70 o
 -18  -4   5         67.64        118.25        49.89 o
 -16  -4   5        179.37        196.27        28.84 o
 -14  -4   5          2.40         -7.18        12.80 o
 -12  -4   5        107.69        128.48        21.69 o
 -10  -4   5        366.61        381.01        27.10 o
  -8  -4   5         69.27         88.36        14.54 o
  -6  -4   5         90.43         86.24        13.29 o
  -4  -4   5        363.36        359.84        18.33 o
  -2  -4   5        124.20        118.08        13.48 o
   0  -4   5        185.57        171.18        17.98 o
   2  -4   5        167.93        174.98        25.52 o
   4  -4   5         14.56        -19.98        19.98 o
  10  -4   5         84.07        134.08        31.58 o
  12  -4   5         16.84         24.40        20.86 o
  14  -4   5         40.98         39.59        18.42 o
  16  -4   5         42.10         48.24        18.75 o
 -23  -3   5         43.04        -37.46        37.46 o
 -21  -3   5         40.92         -8.90        16.80 o
 -19  -3   5         55.18         64.99        29.99 o
 -17  -3   5        285.73        278.62        46.84 o
 -15  -3   5         43.75         43.05        25.94 o
 -13  -3   5         60.88         75.37        19.06 o
 -11  -3   5          9.40         20.12         9.02 o
  -9  -3   5        385.61        405.00        24.46 o
  -7  -3   5          1.21         -1.45         3.76 o
  -5  -3   5        925.59        935.70        30.77 o
  -3  -3   5         37.49         39.93         6.46 o
  -1  -3   5        431.40        376.84        28.83 o
   1  -3   5        200.81        209.01        18.82 o
   3  -3   5        220.35        254.81        42.07 o
   5  -3   5         60.36         81.50        26.70 o
   7  -3   5        216.66        200.62        14.88 o
   9  -3   5        247.40        250.32        16.14 o
  11  -3   5         39.02         43.92        20.72 o
  13  -3   5        212.06        208.89        20.14 o
  15  -3   5          8.79          5.35         8.45 o
  17  -3   5         20.15         45.73        26.71 o
  19  -3   5         73.85        123.64        37.93 o
 -26  -2   5         71.17         82.38        38.42 o
 -24  -2   5         30.60         42.94        22.29 o
 -22  -2   5         40.78         55.61        19.37 o
 -20  -2   5        503.67        492.54        31.57 o
 -18  -2   5         85.91         90.61        14.43 o
 -16  -2   5        350.89        325.66        19.03 o
 -14  -2   5        260.77        271.02        14.64 o
 -12  -2   5         25.18         22.25         6.84 o
 -10  -2   5        490.26        469.71        24.82 o
  -8  -2   5        517.49        565.13        26.36 o
  -6  -2   5       2039.28       2049.50       107.24 o
  -4  -2   5       1080.59       1097.77        26.40 o
  -2  -2   5        162.82        163.85         9.36 o
   0  -2   5        652.38        649.40        20.50 o
   2  -2   5        130.99        126.38         8.82 o
   4  -2   5         34.62         21.83         7.13 o
   6  -2   5       2240.06       2259.25        54.62 o
   8  -2   5        174.05        182.36        17.94 o
  10  -2   5         18.24         19.82         6.81 o
  12  -2   5        422.17        482.42        21.82 o
  14  -2   5         30.84         44.38         9.03 o
  16  -2   5        141.02        127.66        12.89 o
  18  -2   5        226.28        215.50        24.48 o
  20  -2   5         42.84        106.75        34.09 o
 -27  -1   5         53.21        133.90        27.50 o
 -25  -1   5        107.96        144.89        26.00 o
 -23  -1   5        227.79        307.03        90.92 o
 -21  -1   5        217.37        234.82        37.37 o
 -19  -1   5        270.54        219.68        32.68 o
 -17  -1   5        465.62        440.81        42.34 o
 -15  -1   5        228.79        181.64        26.28 o
 -13  -1   5        431.93        450.74        38.42 o
 -11  -1   5       1084.77       1107.93        50.30 o
  -9  -1   5       1032.53       1048.32        34.77 o
  -7  -1   5       2673.07       2724.45        56.07 o
  -5  -1   5        293.19        323.60        17.26 o
  -3  -1   5        386.33        389.21        15.67 o
  -1  -1   5       2109.24       2234.45        39.75 o
   1  -1   5        157.12        144.76        16.16 o
   3  -1   5       1547.22       1581.84        44.66 o
   5  -1   5       1161.95       1125.73        43.44 o
   7  -1   5        324.05        310.23        24.61 o
   9  -1   5       1194.53       1238.15       109.53 o
  11  -1   5        439.10        436.46        24.95 o
  13  -1   5        757.17        761.65        23.91 o
  15  -1   5        601.25        598.24        22.73 o
  17  -1   5         28.56         23.21         6.86 o
  19  -1   5        304.99        267.27        22.10 o
  21  -1   5        206.56        195.15        24.10 o
 -26   0   5         13.96         23.57        20.63 o
 -24   0   5         12.64         18.39        20.32 o
 -22   0   5        157.79        140.79        32.66 o
 -20   0   5        124.27        160.08        34.29 o
 -18   0   5        158.92        153.85        28.88 o
 -16   0   5        657.88        630.43        54.99 o
 -14   0   5          9.17         -6.36        22.96 o
 -12   0   5        210.59        206.99        33.42 o
 -10   0   5       3090.91       3098.18        85.93 o
  -8   0   5         29.53         48.72         8.80 o
  -6   0   5         84.21         95.13        11.17 o
  -4   0   5       2444.97       2365.70        57.30 o
  -2   0   5        290.95        341.54        14.85 o
   0   0   5       1277.19       1290.33        23.80 o
   2   0   5        755.99        709.35        21.06 o
   4   0   5        569.56        663.92        37.59 o
   6   0   5       1736.42       1744.76        52.27 o
   8   0   5        959.38        935.82        36.39 o
  10   0   5       1023.54       1069.98        30.76 o
  12   0   5        565.92        585.34        24.30 o
  14   0   5         36.50         41.97         7.48 o
  16   0   5        216.57        218.21        17.52 o
  18   0   5        167.96        188.16        17.25 o
  20   0   5          2.63          5.77        11.79 o
  22   0   5        639.45        650.18        51.96 o
 -27   1   5         54.13         66.14        31.57 o
 -25   1   5         81.96         97.26        31.19 o
 -23   1   5        219.73        286.30        47.70 o
 -21   1   5        198.05        202.36        40.31 o
 -19   1   5        203.50        201.28        39.97 o
 -17   1   5        531.73        510.73        39.84 o
 -15   1   5        237.84        188.50        24.48 o
 -13   1   5        371.03        363.26        29.21 o
 -11   1   5       1200.91       1235.10        52.50 o
  -9   1   5       1146.81       1171.64        48.87 o
  -7   1   5       2173.54       2214.90        56.24 o
  -5   1   5        388.13        424.54        20.50 o
  -3   1   5        373.77        380.38        19.48 o
  -1   1   5       1943.30       2026.63        30.47 o
   1   1   5        142.80        153.33         9.13 o
   3   1   5       1676.93       1717.80        27.18 o
   5   1   5        916.08        870.33        17.95 o
   7   1   5        279.90        320.65        12.31 o
   9   1   5       1309.85       1318.42        38.79 o
  11   1   5        384.98        345.98        14.69 o
  13   1   5        772.11        724.36        25.70 o
  15   1   5        583.69        569.29        25.47 o
  17   1   5         26.60         32.23        12.38 o
  19   1   5        276.65        233.92        25.66 o
  21   1   5        219.49        203.96        30.04 o
 -26   2   5         72.21         44.84        23.22 o
 -24   2   5         16.22          2.45        21.65 o
 -22   2   5         52.74         14.73        21.04 o
 -20   2   5        522.02        455.51        60.24 o
 -18   2   5         71.75         88.44        20.10 o
 -16   2   5        407.14        351.90        25.70 o
 -14   2   5        185.41        206.47        22.73 o
 -12   2   5         14.23         14.73        10.98 o
 -10   2   5        671.34        664.30        32.11 o
  -8   2   5        559.24        587.51        21.60 o
  -6   2   5       1995.52       1962.77        46.59 o
  -4   2   5       1228.85       1181.99        47.05 o
  -2   2   5        191.08        183.45        10.94 o
   0   2   5        644.97        645.50        20.04 o
   2   2   5        176.09        171.43         7.50 o
   4   2   5         58.00         53.15         5.29 o
   6   2   5       2231.66       2256.47        36.66 o
   8   2   5        224.21        218.11        13.10 o
  10   2   5         16.95         14.75         5.72 o
  12   2   5        499.97        583.81        32.86 o
  14   2   5         35.57         38.88        10.90 o
  16   2   5        123.75        183.84        22.28 o
  18   2   5        226.63        272.61        27.26 o
  20   2   5         43.17         48.96        20.03 o
 -23   3   5         29.84         15.10        24.58 o
 -21   3   5         53.46         45.49        19.52 o
 -19   3   5         85.04        106.74        23.03 o
 -17   3   5        255.94        275.78        33.84 o
 -15   3   5         57.39         66.52        11.88 o
 -13   3   5         57.82         20.11        20.54 o
 -11   3   5          6.36         25.57        11.84 o
  -9   3   5        314.66        347.36        24.60 o
  -7   3   5          7.23         13.08         8.11 o
  -5   3   5        870.92        895.69        30.36 o
  -3   3   5         20.77         28.89         7.70 o
  -1   3   5        490.84        487.35        22.01 o
   1   3   5        188.30        201.38        14.12 o
   3   3   5        162.26        154.89        16.18 o
   5   3   5         80.48         66.96        13.13 o
   7   3   5        219.34        218.32        11.71 o
   9   3   5        164.45        150.92         9.47 o
  11   3   5         36.87         23.32         9.93 o
  13   3   5        253.64        298.37        39.20 o
  15   3   5          4.60          0.08        15.89 o
  17   3   5         20.32        -11.82        23.42 o
  19   3   5         79.23        100.18        29.38 o
 -20   4   5          1.92         -6.05        20.32 o
 -18   4   5         77.68         87.38        15.11 o
 -16   4   5        167.15        148.59        18.70 o
 -14   4   5          6.83          9.41        10.92 o
 -12   4   5        116.83        146.44        21.69 o
 -10   4   5        352.54        341.66        31.36 o
  -8   4   5         61.39         62.87        12.97 o
  -6   4   5        115.75        122.57        15.48 o
  -4   4   5        343.09        365.01        13.77 o
  -2   4   5        116.18         95.51        13.75 o
   0   4   5        222.55        195.51        15.56 o
   2   4   5        170.84        140.49        16.27 o
   4   4   5         11.62         -0.91        13.06 o
   6   4   5         24.30         31.18        18.08 o
   8   4   5         41.50         38.72        21.25 o
  10   4   5         76.57        119.51        25.32 o
  12   4   5         16.51          3.47        15.63 o
  14   4   5         39.17         64.36        25.86 o
  16   4   5         32.67         24.14        39.17 o
 -17   5   5         23.33          4.42        22.63 o
 -15   5   5         29.93         40.84        21.20 o
 -13   5   5         14.97         36.09        12.90 o
 -11   5   5         65.02         65.17        16.66 o
  -9   5   5         32.19         42.52        17.30 o
  -7   5   5         28.70         45.08        16.09 o
  -5   5   5         16.78         15.60        13.49 o
  -3   5   5         32.27         15.75        12.34 o
  -1   5   5         17.66         23.34        15.00 o
   1   5   5          2.67        -14.86        14.86 o
   3   5   5          6.41          4.60        15.51 o
   5   5   5          8.79          8.41        29.45 o
   7   5   5         14.83         26.94        19.87 o
   9   5   5         21.56         41.62        22.57 o
  11   5   5          6.50         23.01        19.69 o
  -8   6   5         23.28         10.24        26.40 o
  -6   6   5         15.73         -8.45        13.27 o
  -4   6   5         23.44         28.96        17.73 o
  -2   6   5         36.01         61.18        21.15 o
   0   6   5         26.52          5.16        18.19 o
   2   6   5         18.96         22.21        38.57 o
   4   6   5         26.81         51.19        21.89 o
 -13  -5   6         17.89         44.04        15.71 o
 -11  -5   6         19.39          4.15        22.23 o
  -9  -5   6         59.95         73.59        22.20 o
  -7  -5   6         31.59         16.08        14.02 o
  -5  -5   6         10.17          0.31        13.37 o
  -3  -5   6         30.24         37.15        14.23 o
  -1  -5   6         12.61         43.01        16.30 o
 -18  -4   6         89.12         79.74        20.70 o
 -16  -4   6         58.34         36.89        17.92 o
 -14  -4   6         31.88          1.73        12.40 o
 -12  -4   6         22.22         21.66        14.36 o
 -10  -4   6         69.15         50.48        13.07 o
  -8  -4   6         33.56         18.95        10.34 o
  -6  -4   6         62.78         57.90        11.54 o
  -4  -4   6        144.47        147.80        22.77 o
  -2  -4   6         22.78         28.76        13.89 o
   0  -4   6         39.59         42.39        15.87 o
 -21  -3   6         68.66         30.82        27.27 o
 -19  -3   6        160.96        162.78        41.19 o
 -17  -3   6        105.84        129.81        36.81 o
 -15  -3   6         21.89         49.53        17.81 o
 -13  -3   6        243.69        279.34        28.29 o
 -11  -3   6        317.62        329.06        35.04 o
  -9  -3   6         95.05         86.99        12.37 o
  -5  -3   6        315.89        254.09        25.55 o
  -3  -3   6         61.63         43.71        10.91 o
  -1  -3   6        134.11        125.79        14.96 o
   1  -3   6        118.29        142.63        32.56 o
   3  -3   6         46.69         44.99        11.55 o
   5  -3   6        299.67        292.26        26.04 o
   9  -3   6         28.20         13.71        17.42 o
  11  -3   6        138.73        117.44        29.54 o
  13  -3   6          3.81         -7.93        16.54 o
 -24  -2   6          1.98         61.51        38.30 o
 -22  -2   6         28.88         20.97        25.48 o
 -18  -2   6         34.94         18.98        19.55 o
 -16  -2   6         48.43         57.03         9.08 o
 -14  -2   6        319.80        331.61        71.61 o
 -12  -2   6         26.74         29.96        15.50 o
 -10  -2   6        380.81        356.62        26.19 o
  -8  -2   6        969.96        952.79        40.91 o
  -6  -2   6         83.66         80.98         9.76 o
  -4  -2   6         60.61         55.32         6.76 o
  -2  -2   6        558.45        543.82        20.83 o
   0  -2   6        380.00        390.58        19.33 o
   2  -2   6        213.82        224.59        18.50 o
   4  -2   6        146.11        122.40        17.53 o
   6  -2   6        428.28        452.70        30.90 o
   8  -2   6        211.83        240.74        23.23 o
  10  -2   6        161.75        159.00        29.96 o
  12  -2   6        514.84        548.79        36.63 o
  14  -2   6         15.28         10.31        19.63 o
  16  -2   6          3.44          5.69        13.14 o
 -23  -1   6        163.28        220.15        40.13 o
 -21  -1   6        154.86        173.96        32.40 o
 -19  -1   6         14.11         12.83        14.89 o
 -17  -1   6        179.89        186.50        29.44 o
 -15  -1   6        118.77        126.23        24.28 o
 -11  -1   6        732.32        761.87        22.58 o
  -9  -1   6        109.16        106.79        13.93 o
  -7  -1   6        313.70        335.33        21.46 o
  -5  -1   6       1198.19       1268.40        38.73 o
  -3  -1   6        556.10        571.97        33.63 o
  -1  -1   6        598.45        603.35        32.94 o
   1  -1   6        188.14        187.90        21.56 o
   3  -1   6        245.94        226.29        22.93 o
   5  -1   6       1381.01       1348.84        55.80 o
   7  -1   6        213.16        200.40        37.91 o
   9  -1   6        124.41        154.31        21.26 o
  11  -1   6        241.76        204.73        30.80 o
  13  -1   6         34.87         12.18        12.91 o
  15  -1   6        223.07        261.51        30.63 o
  17  -1   6         99.00        142.97        37.46 o
  19  -1   6        106.59         97.08        20.62 o
 -24   0   6        240.10        259.42        45.27 o
 -22   0   6          6.85         10.00        14.93 o
 -20   0   6         33.47         30.88        18.32 o
 -18   0   6        435.06        458.74        52.26 o
 -16   0   6         53.11         19.39        13.39 o
 -14   0   6        198.84        258.02        41.32 o
 -12   0   6        438.57        506.02        37.82 o
 -10   0   6        327.67        375.58        31.94 o
  -8   0   6        202.51        211.25        23.79 o
  -6   0   6        110.93        100.32        24.20 o
  -4   0   6       2989.82       2902.48        54.20 o
  -2   0   6        282.57        313.78        17.05 o
   0   0   6         80.56         74.30         6.74 o
   2   0   6        904.19        956.75        39.95 o
   4   0   6        374.60        344.47        29.93 o
   6   0   6        365.31        357.30        33.74 o
   8   0   6       1366.48       1341.87        61.92 o
  10   0   6          2.96          0.50        11.88 o
  12   0   6        387.25        420.25        28.83 o
  14   0   6        428.54        413.84        30.47 o
  16   0   6         94.97         88.40        21.99 o
  18   0   6        303.30        296.88        34.39 o
  20   0   6         67.98         55.69        16.89 o
 -25   1   6          2.21          7.63        17.85 o
 -23   1   6        187.94        134.70        34.93 o
 -21   1   6        147.74        117.25        33.56 o
 -19   1   6          9.69         29.92        19.47 o
 -17   1   6        255.11        309.44        32.92 o
 -15   1   6         84.45         88.36        28.33 o
 -13   1   6        160.70        136.56        21.14 o
 -11   1   6        802.00        791.22        46.11 o
  -9   1   6         78.39         68.65         6.61 o
  -7   1   6        285.52        263.48        26.40 o
  -5   1   6       1449.88       1427.67        48.38 o
  -3   1   6        598.05        583.71        30.52 o
  -1   1   6        454.34        452.09        15.92 o
   1   1   6        261.61        281.28        12.48 o
   3   1   6        244.91        244.88        11.74 o
   5   1   6       1428.06       1346.89        53.07 o
   7   1   6        266.50        327.43        56.22 o
   9   1   6        142.58        162.94        18.19 o
  11   1   6        160.32        167.10        18.69 o
  13   1   6         28.85         20.35        14.20 o
  15   1   6        272.45        245.87        24.75 o
  17   1   6         98.36         82.60        21.43 o
  19   1   6        108.12         93.41        18.56 o
 -24   2   6          0.19        -22.45        22.45 o
 -22   2   6         34.91         96.84        34.04 o
 -20   2   6        130.49        113.27        25.20 o
 -18   2   6         23.23         21.60        15.65 o
 -16   2   6         74.01         89.52        18.12 o
 -14   2   6        308.24        310.02        59.41 o
 -12   2   6          9.76          0.12        15.45 o
 -10   2   6        364.47        359.60        31.82 o
  -8   2   6        745.56        738.67        28.83 o
  -6   2   6        103.42         90.69        21.98 o
  -4   2   6        128.33        124.50        12.33 o
  -2   2   6        554.23        543.10        21.89 o
   0   2   6        349.21        350.64        15.89 o
   2   2   6        214.85        213.87        12.21 o
   4   2   6        109.56        101.33        11.03 o
   6   2   6        421.51        464.01        17.76 o
   8   2   6        175.10        175.56        17.88 o
  10   2   6        158.77        116.94        20.86 o
  12   2   6        518.98        472.90        35.53 o
  14   2   6         20.37         30.05        14.23 o
  16   2   6          0.93          2.27        12.06 o
  18   2   6        156.65        200.05        25.23 o
 -21   3   6         78.77         73.96        24.62 o
 -19   3   6        154.80        150.40        27.92 o
 -17   3   6         84.38         87.46        19.68 o
 -15   3   6         40.24         26.34        12.81 o
 -13   3   6        281.91        260.68        28.39 o
 -11   3   6        343.68        301.44        30.94 o
  -9   3   6        115.63        102.91        26.57 o
  -7   3   6        199.81        205.72        15.88 o
  -5   3   6        324.76        309.38        19.37 o
  -3   3   6         50.22         34.56        11.35 o
  -1   3   6        200.80        208.69        19.38 o
   1   3   6        108.02        111.85        12.08 o
   3   3   6         29.81         24.43         7.22 o
   5   3   6        323.43        333.92        17.54 o
   7   3   6         39.88         33.79        11.05 o
   9   3   6         18.19         24.96        11.58 o
  11   3   6        161.50        156.99        20.65 o
  13   3   6          4.39         -2.22        13.20 o
  15   3   6         37.84         44.73        16.67 o
 -18   4   6         84.79         84.63        15.92 o
 -16   4   6         48.16         45.91        13.39 o
 -14   4   6         41.55         43.55        16.17 o
 -12   4   6         28.76         57.88        16.77 o
 -10   4   6         52.12         33.06        25.77 o
  -8   4   6         37.86         42.53        18.25 o
  -6   4   6         67.71         80.25        20.21 o
  -4   4   6        145.52        169.43        26.41 o
  -2   4   6         16.82         22.24        14.47 o
   0   4   6         44.87         38.80        26.13 o
   2   4   6        149.41        122.23        25.32 o
   4   4   6         34.13         38.14        20.63 o
   6   4   6         51.69         42.96        21.75 o
   8   4   6         38.19          7.85        26.80 o
  10   4   6          0.63        -21.44        21.44 o
  12   4   6         29.78         41.86        19.24 o
 -13   5   6         19.38         33.12        14.63 o
 -11   5   6         21.22         28.77        14.27 o
  -9   5   6         54.84         54.32        17.99 o
  -7   5   6         27.74         29.21        24.02 o
  -5   5   6         14.35         28.57        19.14 o
  -3   5   6         32.33         41.06        30.61 o
  -1   5   6         10.92         -2.56        30.31 o
   1   5   6         62.62         52.99        20.23 o
   3   5   6         10.13         -5.59        16.13 o
   5   5   6          4.13        -23.77        23.77 o
   7   5   6          0.55         -7.69        19.63 o
 -14  -4   7         24.05         -8.33        20.00 o
 -12  -4   7        160.13        184.96        36.43 o
 -10  -4   7         36.81         43.99        16.93 o
  -8  -4   7          0.65        -11.42        11.42 o
  -6  -4   7        104.77        121.00        30.61 o
  -4  -4   7          8.57         27.07        23.40 o
 -19  -3   7         32.31         53.65        28.22 o
 -17  -3   7          1.07        -14.19        16.55 o
 -15  -3   7         33.03         23.92        16.32 o
 -13  -3   7         92.29         82.43        18.19 o
 -11  -3   7        202.84        186.39        18.12 o
  -9  -3   7         26.52         28.41         8.81 o
  -7  -3   7        197.04        184.12        16.35 o
  -5  -3   7         60.34         37.91        13.34 o
  -3  -3   7         15.31          8.88         9.81 o
   1  -3   7        170.18        202.00        28.11 o
   9  -3   7          1.65         -0.09        18.47 o
  11  -3   7         39.28         24.66        23.63 o
 -20  -2   7         30.10          0.29        27.14 o
 -18  -2   7         12.82          4.98        23.13 o
 -16  -2   7        118.01        111.35        31.29 o
 -14  -2   7        140.77        141.63        32.99 o
 -12  -2   7         43.05         43.03        11.53 o
 -10  -2   7         49.27         48.86        11.56 o
  -8  -2   7        278.12        281.72        16.92 o
  -6  -2   7        128.50        125.09        10.84 o
  -4  -2   7        147.35        122.63         9.84 o
  -2  -2   7        179.39        169.01        12.09 o
   0  -2   7         13.35          5.07        10.26 o
   2  -2   7         41.82         79.11        16.07 o
   4  -2   7        458.10        426.04        33.05 o
   6  -2   7          9.89         12.61        11.08 o
   8  -2   7          5.22         10.75        13.02 o
  10  -2   7         53.03         28.41        19.95 o
  12  -2   7         56.57         69.94        24.72 o
  14  -2   7         45.44         29.32        18.14 o
 -19  -1   7         73.79         83.10        22.80 o
 -17  -1   7         60.69         69.90        22.48 o
 -15  -1   7        231.04        213.27        32.76 o
 -13  -1   7          4.22          1.48        17.36 o
 -11  -1   7        230.18        240.30        17.30 o
  -9  -1   7        421.15        478.74        32.53 o
  -7  -1   7         16.67         29.64         9.93 o
  -5  -1   7        754.17        790.47        31.81 o
  -3  -1   7        148.24        135.28         8.75 o
  -1  -1   7        167.40        142.11        11.16 o
   1  -1   7        402.91        392.74        33.09 o
   3  -1   7        321.20        281.46        28.16 o
   5  -1   7        377.36        360.92        33.14 o
   7  -1   7        462.35        449.50        36.53 o
   9  -1   7         47.22         32.77        14.74 o
  11  -1   7        334.87        348.65        55.45 o
  13  -1   7         60.10         47.43        25.09 o
  15  -1   7         27.77         76.71        21.28 o
 -22   0   7          9.57         46.64        24.41 o
 -20   0   7          0.62         31.99        19.61 o
 -18   0   7         84.64         81.08        26.49 o
 -16   0   7         47.12         37.19        16.33 o
 -14   0   7         63.91         19.73        18.42 o
 -12   0   7        538.71        568.15        48.06 o
 -10   0   7         47.63         31.71         6.15 o
  -8   0   7        101.35        128.59        22.87 o
  -6   0   7        312.77        307.88        18.71 o
  -4   0   7          6.91         20.66         7.09 o
  -2   0   7         19.71         27.61         8.36 o
   0   0   7        331.50        334.83        10.47 o
   2   0   7        910.97        936.32        58.72 o
   4   0   7        185.18        201.36        26.89 o
   6   0   7         16.12         18.64        12.91 o
   8   0   7         86.98         94.04        41.56 o
  10   0   7         76.67         53.65        18.29 o
  12   0   7         25.24          8.81        32.72 o
  14   0   7        274.59        293.40        35.45 o
  16   0   7          0.72         16.68        17.00 o
 -21   1   7         36.41         -1.37        20.24 o
 -19   1   7         82.22         69.80        20.80 o
 -17   1   7         75.28         97.27        23.16 o
 -15   1   7        176.84        216.27        28.39 o
 -13   1   7          1.45         -1.29        23.82 o
 -11   1   7        285.03        281.31        62.64 o
  -9   1   7        359.07        375.51        34.77 o
  -7   1   7         12.99         11.41        13.11 o
  -5   1   7        739.82        745.70        32.42 o
  -3   1   7        101.10        108.42         9.58 o
  -1   1   7        114.66        125.65        10.00 o
   1   1   7        505.62        537.79        26.81 o
   3   1   7        289.26        310.26        17.79 o
   5   1   7        349.48        343.39        45.64 o
   7   1   7        433.70        464.05        42.29 o
   9   1   7         59.49         45.55        43.96 o
  11   1   7        339.82        307.06        42.00 o
  13   1   7         84.02         78.66        13.45 o
  15   1   7         34.51         29.43        13.46 o
 -20   2   7         25.17         15.29        31.16 o
 -18   2   7         27.55         -1.47        16.99 o
 -16   2   7        131.45        142.59        24.77 o
 -14   2   7        144.23        144.08        23.20 o
 -12   2   7         70.97         68.81        18.74 o
 -10   2   7         69.50         99.97        20.24 o
  -8   2   7        284.80        263.47        65.86 o
  -6   2   7        174.12        153.35        24.31 o
  -4   2   7        158.65        163.17        15.89 o
  -2   2   7        132.77        137.21        12.20 o
   0   2   7         27.59         25.30         8.51 o
   2   2   7         39.10         11.28        14.20 o
   4   2   7        470.62        411.09        28.79 o
   6   2   7         12.37         20.76        29.52 o
   8   2   7         12.48        -12.33        16.70 o
  10   2   7         58.11         36.57        38.83 o
  12   2   7         52.91        119.47        65.50 o
  14   2   7         53.95         69.21        23.76 o
 -19   3   7         25.37         32.63        21.15 o
 -17   3   7          1.90          8.89        14.71 o
 -15   3   7         50.38         60.73        18.87 o
 -13   3   7         75.39         66.64        29.08 o
 -11   3   7        160.90        188.55        30.99 o
  -9   3   7         11.44          2.04        12.80 o
  -7   3   7        209.34        211.42        28.64 o
  -5   3   7         76.98         58.48        19.50 o
  -3   3   7         12.54         16.15        15.69 o
  -1   3   7         66.99         55.98        17.95 o
   1   3   7        144.42        108.09        24.46 o
   3   3   7          6.01         22.38        17.84 o
   5   3   7        114.17        136.69        48.50 o
   7   3   7         39.43         32.66        27.61 o
   9   3   7          1.54         13.78        22.53 o
  11   3   7         52.39         54.69        20.27 o
 -14   4   7         31.62         33.47        16.85 o
 -12   4   7        158.49        135.33        24.85 o
 -10   4   7         29.43         28.86        16.26 o
  -8   4   7          1.95         -1.60        13.51 o
  -6   4   7        102.31        173.28        28.31 o
  -4   4   7          5.48         20.35        18.22 o
  -2   4   7         18.37         29.64        18.17 o
   0   4   7        115.12        105.86        26.21 o
   2   4   7         29.23         34.22        21.37 o
   4   4   7          2.97         24.47        17.91 o
   6   4   7         28.81         24.33        18.39 o
   8   4   7         66.04         69.18        22.10 o
 -13  -3   8         21.70         23.24        19.32 o
  -7  -3   8         86.38         69.03        23.29 o
 -16  -2   8         37.77         24.65        20.74 o
 -14  -2   8        106.80         87.79        25.92 o
 -12  -2   8         26.58         28.45        17.89 o
 -10  -2   8        274.48        274.79        34.69 o
  -8  -2   8         92.53         68.31        25.05 o
  -6  -2   8         13.72        -11.83        17.66 o
  -4  -2   8         26.69         48.21        21.42 o
  -2  -2   8         41.61         59.58        17.39 o
   0  -2   8         80.44         86.97        24.50 o
   2  -2   8        124.16        107.94        20.26 o
   4  -2   8        139.32        140.34        22.85 o
   6  -2   8         17.95         38.45        28.69 o
   8  -2   8         12.31         31.96        28.49 o
 -17  -1   8          0.71          1.67        19.62 o
 -15  -1   8         34.84         23.49        20.34 o
 -13  -1   8        100.82        125.28        22.30 o
 -11  -1   8         18.65         22.54        12.70 o
  -9  -1   8         97.45         92.09        17.05 o
  -7  -1   8         14.44         24.18         9.45 o
  -5  -1   8         93.96        105.76        22.33 o
  -3  -1   8         72.57        117.82        40.29 o
  -1  -1   8         11.33         12.90        13.20 o
   1  -1   8        330.10        305.95        76.41 o
   3  -1   8         43.61         45.68        16.37 o
   5  -1   8        122.06        150.89        25.05 o
   7  -1   8         47.96         49.85        18.05 o
   9  -1   8         25.10         34.53        16.28 o
  11  -1   8         63.04         77.27        32.39 o
 -18   0   8         29.71          0.09        20.68 o
 -16   0   8         21.51         53.84        28.50 o
 -14   0   8         25.78          0.10        22.19 o
 -12   0   8        154.43        155.13        26.76 o
 -10   0   8         23.24         36.04        14.60 o
  -8   0   8         12.31         -4.40        15.77 o
  -6   0   8        565.70        572.96        44.82 o
  -4   0   8          0.32         16.02        14.57 o
  -2   0   8         51.97         54.14        23.53 o
   0   0   8        203.71        255.28        31.30 o
   2   0   8         15.40         36.64        16.15 o
   4   0   8        112.16        143.87        24.94 o
   6   0   8        698.23        685.13        50.95 o
   8   0   8         21.77          9.92        13.79 o
  10   0   8         84.97         59.47        30.45 o
 -17   1   8          0.18          0.11        20.40 o
 -15   1   8         28.26         21.03        15.90 o
 -13   1   8        132.95        131.97        24.19 o
 -11   1   8         19.61         13.32        18.55 o
  -9   1   8         68.85         56.44        16.72 o
  -7   1   8         27.48         55.36        48.70 o
  -5   1   8        131.83        141.12        24.03 o
  -3   1   8         63.59         72.75        26.91 o
  -1   1   8         16.48         19.55        21.28 o
   1   1   8        336.02        351.79        37.83 o
   3   1   8         29.22         38.58        19.58 o
   5   1   8        106.25        140.85        27.53 o
   7   1   8         82.75         93.27        23.69 o
   9   1   8         14.50         26.00        17.67 o
  11   1   8         61.66         37.71        18.67 o
 -16   2   8         23.45         27.64        23.57 o
 -14   2   8         91.22        106.20        23.49 o
 -12   2   8         16.24         -0.27        14.15 o
 -10   2   8        261.57        273.97        33.34 o
  -8   2   8         94.44        102.96        23.35 o
  -6   2   8          9.52         41.58        18.29 o
  -4   2   8         28.14         40.36        17.68 o
  -2   2   8         35.43         -3.88        15.31 o
   0   2   8         93.84        150.17        35.14 o
   2   2   8        120.77        129.77        26.58 o
   4   2   8        128.15        161.06        36.61 o
   6   2   8         15.02          7.26        16.18 o
   8   2   8         16.16         12.40        20.37 o
 -13   3   8         24.41         20.46        15.60 o
 -11   3   8          9.54         -1.86        16.03 o
  -9   3   8        123.11        140.30        27.04 o
  -7   3   8         85.02        141.23        34.16 o
  -5   3   8         14.42         20.01        29.53 o
  -3   3   8         31.55         28.86        30.28 o
  -1   3   8          8.60         11.65        32.82 o
   1   3   8         12.36         33.44        22.47 o
   3   3   8          9.73         -1.79        18.35 o
   5   3   8         24.04         11.42        18.02 o
  -6  -2   9          5.20         17.23        20.45 o
  -4  -2   9         65.84         41.49        17.14 o
 -11  -1   9         53.14         35.96        25.32 o
  -9  -1   9         27.97         -5.59        20.67 o
  -7  -1   9         69.58         81.56        23.88 o
  -5  -1   9         23.62         40.58        18.01 o
  -3  -1   9         52.78         65.19        20.39 o
  -1  -1   9         27.83         30.69        14.99 o
   1  -1   9         25.53         70.22        22.90 o
   3  -1   9        103.13        127.77        24.72 o
 -12   0   9         28.66         13.47        17.25 o
 -10   0   9          1.71        -19.66        23.55 o
  -8   0   9         48.48         80.40        21.63 o
  -6   0   9         15.83         36.84        17.67 o
  -4   0   9          2.82          1.59        16.80 o
  -2   0   9          0.52        -20.50        40.14 o
   0   0   9        118.81        132.18        27.95 o
   2   0   9          1.03          6.32        18.88 o
   4   0   9          7.65         -1.86        27.23 o
 -11   1   9         51.21         81.94        23.42 o
  -9   1   9         21.25         38.39        24.98 o
  -7   1   9         80.54         59.78        40.83 o
  -5   1   9         22.88         37.65        25.02 o
  -3   1   9         37.68         46.68        19.39 o
  -1   1   9         35.08         75.44        23.00 o
   1   1   9         30.63         32.77        54.94 o
   3   1   9         95.04         82.54        23.86 o
  -6   2   9         11.92         19.35        16.96 o
  -4   2   9         74.35         80.04        24.87 o
  -2   2   9         33.69         35.78        20.36 o
                                                
